# Supplementary material for: Whole Genome Analysis Detects the Emergence of a Single Salmonella enterica Serovar Chester Clone in Japan’s Kanto Region
Source: Front Microbiol. 2021 Jul 27;12:705679. doi: 10.3389/fmicb.2021.705679 (PMC8354586; doi:10.3389/fmicb.2021.705679)
Supplement: Supplementary file 1 [file Table_1.xlsx]

## Sheet: Supplementary Table 1
	Supplementary Table 1. Details of the Salmonella enterica serovar Chester isolates analyzed in this study, and classification of these isolates using molecular epidemiological analyses.
	Isolate name/ BioSample ID a	Source	Sample	Country of isolation	Prefecture/ City	Travel	Date of isolation b	Sequence type c	Cluster d	Posterior probability (Q) value for e		Group definition
										Group A	Group B
	Isolate 3614	Human	Stool	Japan	Ibaraki	N.A. f	11/22/2016	1954	A	0.999	0.001	A
	Isolate 3615	Human	Stool	Japan	Ibaraki	N.A.	11/22/2016	1954	A	1	0	A
	Isolate 3616	Human	Stool	Japan	Ibaraki	N.A.	12/06/2016	1954	A	1	0	A
	Isolate 3617	Human	Stool	Japan	Ibaraki	N.A.	12/06/2016	1954	A	1	0	A
	Isolate 3618	Human	Stool	Japan	Ibaraki	N.A.	12/06/2016	1954	A	1	0	A
	Isolate 3619	Human	Stool	Japan	Ibaraki	N.A.	11/11/2016	1954	A	0.999	0.001	A
	Isolate 3620 g	Human	Stool	Japan	Ibaraki	N.A.	11/11/2016	1954	A	0.999	0.001	A
	Isolate 3621 g	Human	Stool	Japan	Ibaraki	N.A.	11/11/2016	1954	A	0.999	0.001	A
	Isolate 3622 g	Human	Stool	Japan	Ibaraki	N.A.	12/15/2016	1954	A	0.999	0.001	A
	Isolate 3623	Human	Stool	Japan	Ibaraki	N.A.	11/11/2016	1954	A	1	0	A
	Isolate 3624	Human	Stool	Japan	Ibaraki	N.A.	12/15/2016	1954	A	1	0	A
	Isolate 3628	Human	Stool	Japan	Chiba	N.A.	07/23/2014	1954	A	0.999	0.001	A
	Isolate 3629	Human	Stool	Japan	Chiba	N.A.	09/03/2014	1954	A	0.999	0.001	A
	Isolate 3630	Human	Stool	Japan	Chiba	N.A.	09/04/2014	1954	A	0.999	0.001	A
	Isolate 3631	Human	Stool	Japan	Chiba	N.A.	10/23/2014	1954	A	0.999	0.001	A
	Isolate 3632	Human	Stool	Japan	Chiba	N.A.	11/12/2014	1954	A	0.999	0.001	A
	Isolate 3633	Human	Stool	Japan	Chiba	N.A.	03/20/2015	1954	A	0.999	0.001	A
	Isolate 3634	Human	Stool	Japan	Chiba	N.A.	09/08/2015	1954	A	1	0	A
	Isolate 3635	Human	Stool	Japan	Chiba	N.A.	01/04/2016	1954	A	1	0	A
	Isolate 3636	Human	Stool	Japan	Chiba	N.A.	06/10/2016	1954	A	0.999	0.001	A
	Isolate 3637	Human	Stool	Japan	Chiba	N.A.	07/26/2016	1954	A	1	0	A
	Isolate 3638	Human	Stool	Japan	Chiba	N.A.	07/26/2016	1954	A	1	0	A
	isolate 3639	Human	Stool	Japan	Chiba	N.A.	10/12/2016	1954	A	1	0	A
	Isolate 3640 g	Human	Stool	Japan	Chiba	N.A.	11/07/2016	1954	A	1	0	A
	Isolate 3641 g	Human	Stool	Japan	Chiba	N.A.	11/03/2016	1954	A	0.999	0.001	A
	Isolate 3642 g	Human	Stool	Japan	Chiba	N.A.	11/11/2016	1954	A	0.999	0.001	A
	Isolate 3643 g	Human	Stool	Japan	Chiba	N.A.	11/14/2016	1954	A	1	0	A
	Isolate 3644 g	Human	Stool	Japan	Chiba	N.A.	11/17/2016	1954	A	0.999	0.001	A
	Isolate 3645 g	Human	Stool	Japan	Chiba	N.A.	11/19/2016	1954	A	1	0	A
	Isolate 3646	Human	Stool	Japan	Tokyo	N.A.	08/15/2014	1954	A	0.999	0.001	A
	Isolate 3647	Human	Stool	Japan	Tokyo	N.A.	09/02/2014	1954	A	0.999	0.001	A
	Isolate 3648	Human	Stool	Japan	Tokyo	N.A.	09/09/2014	1954	A	0.999	0.001	A
	Isolate 3649	Human	Stool	Japan	Tokyo	N.A.	01/21/2015	1954	A	0.999	0.001	A
	Isolate 3650	Human	Stool	Japan	Tokyo	N.A.	01/21/2015	1954	A	0.999	0.001	A
	Isolate 3651	Human	Stool	Japan	Tokyo	N.A.	12/06/2015	1954	A	1	0	A
	Isolate 3652	Human	Stool	Japan	Tokyo	N.A.	05/04/2016	1954	A	1	0	A
	Isolate 3653	Human	Stool	Japan	Tokyo	N.A.	07/31/2016	1954	A	0.999	0.001	A
	Isolate 3654	Human	Stool	Japan	Tokyo	N.A.	10/13/2016	1954	A	1	0	A
	Isolate 28941	Human	Stool	Japan	Yokohama	N.A.	04/17/2015	1954	A	0.999	0.001	A
	Isolate 29142	Human	Stool	Japan	Yokohama	N.A.	01/19/2015	1954	A	0.999	0.001	A
	Isolate 29143	Human	Stool	Japan	Yokohama	N.A.	01/20/2015	1954	A	1	0	A
	Isolate 29149	Human	Stool	Japan	Yokohama	N.A.	05/18/2015	1954	A	0.999	0.001	A
	Isolate 29150	Human	Stool	Japan	Yokohama	N.A.	05/18/2015	1954	A	1	0	A
	Isolate 29152	Human	Stool	Japan	Yokohama	N.A.	05/27/2015	1954	A	0.999	0.001	A
	Isolate 30236	Human	Stool	Japan	Yokohama	N.A.	04/06/2016	1954	A	1	0	A
	Isolate 30245	Human	Stool	Japan	Yokohama	N.A.	04/19/2016	1954	A	1	0	A
	Isolate 30479	Human	Stool	Japan	Yokohama	N.A.	06/22/2016	1954	A	1	0	A
	201110105	Human	Stool	France	-	Senegal	10/15/2011	1954	B	0.001	0.999	B
	201307603	Human	Stool	France	-	Morocco	08/22/2013	1954	B	0.003	0.997	B
	201400307	Human	Stool	France	-	N.A.	01/09/2014	1954	B	0.003	0.997	B
	201402302	Human	Blood	France	-	Côte d'Ivoire	04/01/2014	1954	B	0.001	0.999	B
	201403585	Human	Stool	France	-	Morocco	05/13/2014	1954	B	0.001	0.999	B
	201405749	Human	Stool	France	-	Morocco	07/16/2014	1954	B	0.002	0.998	B
	201407144	Human	Blood	France	-	Morocco	08/07/2014	1954	B	0.001	0.999	B
	201407446	Human	Blood	France	-	Morocco	08/17/2014	1954	B	0.001	0.999	B
	201408310	Human	Stool	France	-	Morocco	09/01/2014	1954	B	0.002	0.998	B
	201408355	Human	Stool	France	-	Morocco	08/27/2014	1954	B	0.002	0.998	B
	201408464	Human	Stool	France	-	N.A.	09/01/2014	1954	B	0.001	0.999	B
	201408586	Human	Stool	France	-	Morocco	09/05/2014	1954	B	0.001	0.999	B
	201408786	Human	Stool	France	-	N.A.	08/30/2014	1954	B	0.001	0.999	B
	109855-H15154112401-1	Human	Blood	United Kingdom	-	N.A.	03/29/2015	1954	B	0.001	0.999	B
	126187-H15262049701-2	Human	Stool	United Kingdom	-	Morocco	06/18/2015	1954	B	0.001	0.999	B
	127409-H15268031305-1	Human	Stool	United Kingdom	-	Morocco	06/15/2015	1954	B	0.001	0.999	B
	130488-H15280049501-1	Human	Stool	United Kingdom	-	N.A.	06/29/2015	1954	B	0.003	0.997	B
	133985-H15294048001-2	Human	Stool	United Kingdom	-	N.A.	07/09/2015	1954	B	0.001	0.999	B
	137124-H15306024405-2	Human	Stool	United Kingdom	-	N.A.	07/15/2015	1954	B	0.001	0.999	B
	140190-H15312050101-2	Human	Stool	United Kingdom	-	Netherlands	07/21/2015	1954	B	0.001	0.999	B
	140622-H15314032701-2	Human	Stool	United Kingdom	-	N.A.	07/23/2015	1954	B	0.001	0.999	B
	143554-H15330054401-1	Human	Stool	United Kingdom	-	N.A.	07/31/2015	1954	B	0.001	0.999	B
	151062-H15348053501-2	Human	Stool	United Kingdom	-	N.A.	08/10/2015	1954	B	0.001	0.999	B
	155621-H15366043201-2	Human	Stool	United Kingdom	-	N.A.	08/24/2015	1954	B	0.001	0.999	B
	171151-H15410037901-2	Human	Stool	United Kingdom	-	Morocco	09/23/2015	1954	B	0.001	0.999	B
	172424-H15412057601-1	Human	Stool	United Kingdom	-	N.A.	09/29/2015	1954	B	0.001	0.999	B
	172493-H15412055501-1	Human	Stool	United Kingdom	-	Morocco	10/06/2015	1954	B	0.001	0.999	B
	173532-H15414036401-1	Human	Stool	United Kingdom	-	Morocco	10/02/2015	1954	B	0.001	0.999	B
	174650-H15398019801-1	Human	Stool	United Kingdom	-	N.A.	09/25/2015	1954	B	0.001	0.999	B
	178660-H15432074905-2	Human	Stool	United Kingdom	-	N.A.	10/13/2015	1954	B	0.001	0.999	B
	31624-H14292055701-1	Human	Stool	United Kingdom	-	N.A.	07/08/2014	1954	B	0.001	0.999	B
	38752-H14334050101-2	Human	Stool	United Kingdom	-	Morocco	08/07/2014	1954	B	0.001	0.999	B
	38755-H14334050401-2	Human	Stool	United Kingdom	-	Morocco	08/05/2014	1954	B	0.003	0.997	B
	39470-H14338043701-2	Human	Stool	United Kingdom	-	N.A.	08/07/2014	1954	B	0.002	0.998	B
	44694-H14370063905-2	Human	Blood	United Kingdom	-	N.A.	09/02/2014	1954	B	0.001	0.999	B
	57659-H14402071801-2	Human	Stool	United Kingdom	-	N.A.	09/24/2014	1954	B	0.002	0.998	B
	58540-H14362074401-1	Human	N.A.	United Kingdom	-	Morocco	08/27/2014	1954	B	0.002	0.998	B
	58572-H14414056901-1	Human	Blood	United Kingdom	-	N.A.	10/02/2014	1954	B	0.001	0.999	B
	58573-H14414057001-1	Human	Stool	United Kingdom	-	N.A.	10/03/2014	1954	B	0.001	0.999	B
	59991-H14402066601-2	Human	Stool	United Kingdom	-	N.A.	09/21/2014	1954	B	0.002	0.998	B
	60056-H14424061601-2	Human	Stool	United Kingdom	-	N.A.	10/07/2014	1954	B	0.001	0.999	B
	69188-H14464056701-2	Human	Stool	United Kingdom	-	Morocco	11/07/2014	1954	B	0.002	0.998	B
	69737-H14474072201-2	Human	Stool	United Kingdom	-	Morocco	11/13/2014	1954	B	0.001	0.999	B
	73645-H14506071801-1	Human	Stool	United Kingdom	-	Morocco	12/02/2014	1954	B	0.001	0.999	B
	78634-H14524053901-1	Human	Stool	United Kingdom	-	African continent	12/20/2014	1954	B	0.001	0.999	B
	78669-H14522085601-2	Human	Stool	United Kingdom	-	N.A.	12/19/2014	1954	B	0.001	0.999	B
	80335-H15032071301-1	Human	Stool	United Kingdom	-	N.A.	01/07/2015	1954	B	0.001	0.999	B
	9158-H14194068801-1	Human	Stool	United Kingdom	-	African continent	05/01/2014	1954	B	0.001	0.999	B
	H132720100-1	Human	Stool	United Kingdom	-	Gambia	06/27/2013	1954	B	0.003	0.997	B
	S14BD03368	Human	N.A.	Belgium	-	Morocco	08/11/2014	1954	B	0.001	0.999	B
	S14BD03576	Human	N.A.	Belgium	-	N.A.	08/27/2014	1954	B	0.002	0.998	B
	S14BD03648	Human	N.A.	Belgium	-	Morocco	08/31/2014	1954	B	0.001	0.999	B
	S14BD03679	Human	N.A.	Belgium	-	Morocco	09/05/2014	1954	B	0.001	0.999	B
	S14BD03750	Human	N.A.	Belgium	-	N.A.	09/03/2014	1954	B	0.002	0.998	B
	S14BD04095	Human	N.A.	Belgium	-	Morocco	09/16/2014	1954	B	0.002	0.998	B
	S14FP02728	Food	N.A.	Belgium	-	N.A.	07/24/2014	1954	B	0.001	0.999	B
	201411203	Chicken	Sausage	Morocco	-	Morocco	09/24/2014	1954	B	0.003	0.997	B
	201411204	Chicken	Sausage	Morocco	-	Morocco	09/24/2014	1954	B	0.002	0.998	B
	a Where an isolate's name was unknown the BioSample ID of the isolate is shown instead.
	b Where the isolation month of an isolate was known but the actual date was unknown, the date is indicated here as 00.
	c Sequence type classified by multilocus sequence typing (Achtman et al., 2012).
	d Cluster defined by cluster analysis.
	e Value calculated using STRUCTURE Version 2.3.4 software (Pritchard et al., 2000).
	f Not applicable.
	g This isolate was analyzed by Aoki et al. (2020).

## Sheet: Supplementary Table 2
	Supplementary Table 2. Mapping of short sequence reads from the S. Chester isolates used in this study against the S. Chester reference strain.
	Isolate name/ BioSample ID a	Sequence coverage of the complete genome b		Median coverage depth
		Pecentage (%)	Length (bp)
	Isolate 3614	96.197	4483667	204
	Isolate 3615	96.1971	4483673	172
	Isolate 3616	96.2016	4483881	206
	Isolate 3617	96.1965	4483644	186
	Isolate 3618	96.1955	4483599	164
	Isolate 3619	96.1964	4483639	193
	Isolate 3620	96.2022	4483908	194
	Isolate 3621	96.2008	4483845	192
	Isolate 3622	96.2005	4483829	128
	Isolate 3623	96.1972	4483676	217
	Isolate 3624	96.1992	4483768	186
	Isolate 3628	96.1954	4483592	212
	Isolate 3629	96.2005	4483830	229
	Isolate 3630	96.1968	4483660	255
	Isolate 3631	96.1961	4483627	234
	Isolate 3632	96.1944	4483545	129
	Isolate 3633	96.1986	4483744	101
	Isolate 3634	96.1912	4483398	137
	Isolate 3635	96.199	4483761	151
	Isolate 3636	96.1962	4483631	124
	Isolate 3637	96.195	4483576	169
	Isolate 3638	96.1977	4483700	181
	isolate 3639	96.1994	4483777	150
	Isolate 3640	96.1989	4483757	191
	Isolate 3641	96.197	4483667	176
	Isolate 3642	96.1965	4483644	220
	Isolate 3643	96.1974	4483687	235
	Isolate 3644	96.1988	4483752	278
	Isolate 3645	96.1999	4483804	217
	Isolate 3646	96.2035	4483972	166
	Isolate 3647	96.2027	4483931	80
	Isolate 3648	96.1969	4483664	224
	Isolate 3649	96.1964	4483641	279
	Isolate 3650	96.1916	4483414	148
	Isolate 3651	96.1935	4483506	282
	Isolate 3652	96.203	4483947	156
	Isolate 3653	96.1979	4483707	207
	Isolate 3654	96.1974	4483685	130
	Isolate 28941	96.1902	4483349	228
	Isolate 29142	96.1934	4483499	218
	Isolate 29143	96.1964	4483641	363
	Isolate 29149	96.1476	4481365	41
	Isolate 29150	96.1941	4483531	55
	Isolate 29152	96.194	4483526	73
	Isolate 30236	96.2043	4484008	168
	Isolate 30245	96.2004	4483824	189
	Isolate 30479	96.1971	4483673	128
	201110105	96.2077	4484168	129
	201307603	96.2096	4484255	139
	201400307	96.2091	4484229	97
	201402302	96.2137	4484447	99
	201403585	96.2085	4484204	90
	201405749	96.2118	4484355	135
	201407144	96.2163	4484567	128
	201407446	96.2129	4484406	83
	201408310	96.2144	4484478	78
	201408355	96.2106	4484303	98
	201408464	96.2193	4484705	76
	201408586	96.2506	4486165	92
	201408786	96.2512	4486194	97
	109855-H15154112401-1	95.983	4473695	41
	126187-H15262049701-2	96.1363	4480840	52
	127409-H15268031305-1	95.9441	4471879	80
	130488-H15280049501-1	95.8824	4469002	33
	133985-H15294048001-2	96.1136	4479781	74
	137124-H15306024405-2	96.1692	4482370	54
	140190-H15312050101-2	96.1224	4480190	41
	140622-H15314032701-2	96.1855	4483129	81
	143554-H15330054401-1	96.1288	4480490	45
	151062-H15348053501-2	96.1876	4483227	94
	155621-H15366043201-2	95.9831	4473698	64
	171151-H15410037901-2	96.2304	4485225	61
	172424-H15412057601-1	96.1879	4483244	60
	172493-H15412055501-1	96.1837	4483047	78
	173532-H15414036401-1	96.1358	4480813	65
	174650-H15398019801-1	95.9569	4472478	75
	178660-H15432074905-2	96.1644	4482148	46
	31624-H14292055701-1	96.1892	4483305	58
	38752-H14334050101-2	96.1866	4483183	62
	38755-H14334050401-2	96.1813	4482937	62
	39470-H14338043701-2	96.1208	4480117	44
	44694-H14370063905-2	96.1423	4481118	62
	57659-H14402071801-2	96.1837	4483046	66
	58540-H14362074401-1	96.1525	4481593	84
	58572-H14414056901-1	96.1607	4481973	53
	58573-H14414057001-1	96.1064	4479443	47
	59991-H14402066601-2	96.202	4483902	80
	60056-H14424061601-2	96.1457	4481277	49
	69188-H14464056701-2	96.0969	4479002	45
	69737-H14474072201-2	96.1953	4483590	69
	73645-H14506071801-1	96.1719	4482498	69
	78634-H14524053901-1	96.1023	4479253	69
	78669-H14522085601-2	96.1977	4483701	60
	80335-H15032071301-1	96.1633	4482096	48
	9158-H14194068801-1	96.1734	4482568	54
	H132720100-1	96.1222	4480180	35
	S14BD03368	96.214	4484458	101
	S14BD03576	96.2133	4484426	107
	S14BD03648	96.2159	4484550	131
	S14BD03679	96.2568	4486454	116
	S14BD03750	96.2195	4484718	96
	S14BD04095	96.2172	4484607	83
	S14FP02728	96.2173	4484612	96
	201411203	96.2037	4483978	106
	201411204	96.2123	4484381	102
	a Where an isolate's name is unknown, the BioSample ID of the isolate is shown instead.
	b The S. Chester ATCC 11997 strain’s complete genome sequence (4,660,922 bp, GenBank accession number CP019178.1) was used as a reference

## Sheet: Supplementary Table 3
	Supplementary Table 3. SNPs extracted from the whole genome sequence data of the S. Chester isolates used in this study.
	Position a	Locus_tag b	Reference nucleotide c	Allele nucleotide d	Annotation	Gene_ID	Feature_Type	HGVS.c e	HGVS.p f	Isolate 3614	Isolate 3615	Isolate 3616	Isolate 3617	Isolate 3618	Isolate 3619	Isolate 3620	Isolate 3621	Isolate 3622	Isolate 3623	Isolate 3624	Isolate 3628	Isolate 3629	Isolate 3630 g	Isolate 3631 g	Isolate 3632 g	Isolate 3633	Isolate 3634	Isolate 3635	Isolate 3636	Isolate 3637	Isolate 3638	Isolate 3639	Isolate 3640 g	Isolate 3641 g	Isolate 3642 g	Isolate 3643 g	Isolate 3644 g	Isolate 3645 g	Isolate 3646	Isolate 3647	Isolate 3648	Isolate 3649	Isolate 3650	Isolate 3651	Isolate 3652	Isolate 3653	Isolate 3654	Isolate 28941	Isolate 29142
	2701	N.A. h	G	A	Intergenic_region	PROKKA_00002-PROKKA_00003	Intergenic_region	n.2701G>A		G	G	G	G	G	G	G	G	G	G	G	G	G	G	G	G	G	G	G	G	G	G	G	G	G	G	G	G	G	G	G	G	G	G	G	G	G	G	G	G
	8621	SEECH997_000035	C	T	Missense_variant	PROKKA_00008	Transcript	c.1099C>T	p.Gly367Ser	C	C	C	C	C	C	C	C	C	C	C	C	C	C	C	C	C	C	C	C	C	C	C	C	C	C	C	C	C	C	C	C	C	C	C	C	C	C	C	C
	10879	N.A.	G	T	Intergenic_region	PROKKA_00009-PROKKA_00010	Intergenic_region	n.10879G>T		G	G	G	G	G	G	G	G	G	G	G	G	G	G	G	G	G	G	G	G	G	G	G	G	G	G	G	G	G	G	G	G	G	G	G	G	G	G	G	G
	53509	SEECH997_000255	C	T	Synonymous_variant	PROKKA_00051	Transcript	c.807C>T	p.Gly269Gly	C	C	C	C	C	C	C	C	C	C	C	C	C	C	C	C	C	C	C	C	C	C	C	C	C	C	C	C	C	C	C	C	C	C	C	C	C	C	C	C
	72743	SEECH997_000350	G	T	Missense_variant	PROKKA_00071	Transcript	c.1930G>T	p.Gly644Cys	G	G	G	G	G	G	G	G	G	G	G	G	G	G	G	G	G	G	G	G	G	G	G	G	G	G	G	G	G	G	G	G	G	G	G	G	G	G	G	G
	81932	SEECH997_000405	G	A	Synonymous_variant	PROKKA_00081	Transcript	c.42G>A	p.Pro14Pro	G	G	G	G	G	G	G	G	G	G	G	G	G	G	G	G	G	G	G	G	G	G	G	G	G	G	G	G	G	G	G	G	G	G	G	G	G	G	G	G
	88417	N.A.	C	T	Intergenic_region	PROKKA_00086-PROKKA_00087	Intergenic_region	n.88417C>T		C	C	C	C	C	C	C	C	C	C	C	C	C	C	C	C	C	C	C	C	C	C	C	C	C	C	C	C	C	C	C	C	C	C	C	C	C	C	C	C
	105189	SEECH997_000495	G	A	Synonymous_variant	PROKKA_00100	Transcript	c.117G>A	p.Val39Val	G	G	G	G	G	G	G	G	G	G	G	G	G	G	G	G	G	G	G	G	G	G	G	G	G	G	G	G	G	G	G	G	G	G	G	G	G	G	G	G
	129180	SEECH997_000620	G	A	Missense_variant	PROKKA_00124	Transcript	c.650G>A	p.Gly217Asp	G	G	G	G	G	G	G	G	G	G	G	G	G	G	G	G	G	G	G	G	G	G	G	G	G	G	G	G	G	G	G	G	G	G	G	G	G	G	G	G
	168891	SEECH997_000805	G	T	Synonymous_variant	PROKKA_00159	Transcript	c.1089G>T	p.Ser363Ser	G	G	G	G	G	G	G	G	G	G	G	G	G	G	G	G	G	G	G	G	G	G	G	G	G	G	G	G	G	G	G	G	G	G	G	G	G	G	G	G
	216830	SEECH997_001045	G	T	Missense_variant	PROKKA_00203	Transcript	c.7C>A	p.Arg3Ser	G	G	G	G	G	G	G	G	G	G	G	G	G	G	G	G	G	G	G	G	G	G	G	G	G	G	G	G	G	G	G	G	G	G	G	G	G	G	G	G
	277276	SEECH997_001315	C	T	Synonymous_variant	PROKKA_00249	Transcript	c.156C>T	p.Val52Val	C	C	C	C	C	C	C	C	C	C	C	C	C	C	C	C	C	C	C	C	C	C	C	C	C	C	C	C	C	C	C	C	C	C	C	C	C	C	C	C
	287580	SEECH997_001350	T	A	Missense_variant	PROKKA_00256	Transcript	c.2237T>A	p.Leu746Gln	T	T	T	T	T	T	T	T	T	T	T	T	T	T	T	T	T	T	T	T	T	T	T	T	T	T	T	T	T	T	T	T	T	T	T	T	T	T	T	T
	290531	SEECH997_001370	G	T	Synonymous_variant	PROKKA_00260	Transcript	c.954C>A	p.Thr318Thr	G	G	G	G	G	G	G	G	G	G	G	G	G	G	G	G	G	G	G	G	G	G	G	G	G	G	G	G	G	G	G	G	G	G	G	G	G	G	G	G
	310948	SEECH997_001470	G	A	Missense_variant	PROKKA_00280	Transcript	c.28G>A	p.Gly10Ser	G	G	G	G	G	G	G	G	G	G	G	G	G	G	G	G	G	G	G	G	G	G	G	G	G	G	G	G	G	G	G	G	G	G	G	G	G	G	G	G
	317227	SEECH997_001505	G	A	Synonymous_variant	PROKKA_00287	Transcript	c.696G>A	p.Ala232Ala	G	G	G	G	G	G	G	G	G	G	G	G	G	G	G	G	G	G	G	G	G	G	G	G	G	G	G	G	G	G	G	G	G	G	G	G	G	G	G	G
	320871	SEECH997_001525	G	A	Missense_variant	PROKKA_00291	Transcript	c.845C>T	p.Ala282Val	G	G	G	G	G	G	G	G	G	G	G	G	G	G	G	G	G	G	G	G	G	G	G	G	G	G	G	G	G	G	G	G	G	G	G	G	G	G	G	G
	329438	SEECH997_001570	C	T	Missense_variant	PROKKA_00299	Transcript	c.131C>T	p.Pro44Leu	C	C	C	C	C	C	C	C	C	C	C	C	C	C	C	C	C	C	C	C	C	C	C	C	C	C	C	C	C	C	C	C	C	C	C	T	C	C	C	C
	334957	SEECH997_001585	G	A	Missense_variant	PROKKA_00303	Transcript	c.1873G>A	p.Gly625Ser	G	G	G	G	G	G	G	G	G	G	G	G	G	G	G	G	G	G	G	G	G	G	G	G	G	G	G	G	G	G	G	G	G	G	G	G	G	G	G	G
	371788	SEECH997_001720	G	A	Synonymous_variant	PROKKA_00329	Transcript	c.750C>T	p.Asp250Asp	G	G	G	G	G	G	G	G	G	G	G	G	G	G	G	G	G	G	G	G	G	G	G	G	G	G	G	G	G	G	G	G	G	G	G	A	A	G	G	G
	373382	SEECH997_001730	C	T	Synonymous_variant	PROKKA_00331	Transcript	c.261G>A	p.Ala87Ala	T	T	T	T	T	T	T	T	T	T	T	T	T	T	T	T	T	T	T	T	T	T	T	T	T	T	T	T	T	T	T	T	T	T	T	T	T	T	T	T
	378564	SEECH997_001745	C	T	Synonymous_variant	PROKKA_00334	Transcript	c.810G>A	p.Gln270Gln	C	C	C	C	C	C	C	C	C	C	C	C	C	C	C	C	C	C	C	C	C	C	C	C	C	C	C	C	C	C	C	C	C	C	C	C	C	C	C	C
	387145	SEECH997_001800	C	T	Synonymous_variant	PROKKA_00343	Transcript	c.646C>T	p.Leu216Leu	C	C	C	C	C	C	C	C	C	C	C	C	C	C	C	C	C	C	C	C	C	C	C	C	C	C	C	C	C	C	C	C	C	C	C	C	C	C	C	C
	419172	SEECH997_001950	C	T	Synonymous_variant	PROKKA_00372	Transcript	c.60G>A	p.Gln20Gln	C	C	C	C	C	C	C	C	C	C	C	C	C	C	C	C	C	C	C	C	C	C	C	C	C	C	C	C	C	C	C	C	C	C	C	C	C	C	C	C
	428524	N.A.	G	A	Intergenic_region	PROKKA_00384-PROKKA_00385	Intergenic_region	n.428524G>A		G	G	G	G	G	G	G	G	G	G	G	G	G	G	G	G	G	G	G	G	G	G	G	G	G	G	G	G	G	G	G	G	G	G	G	G	G	G	G	G
	433175	SEECH997_002075	C	T	Synonymous_variant	PROKKA_00394	Transcript	c.55C>T	p.Leu19Leu	C	C	C	C	C	C	C	C	C	C	C	C	C	C	C	C	C	C	C	C	C	T	C	C	C	C	C	C	C	C	C	C	C	C	C	C	C	T	C	C
	444632	SEECH997_002190	C	T	Synonymous_variant	PROKKA_00417	Transcript	c.738G>A	p.Gly246Gly	C	C	C	C	C	C	C	C	C	C	C	C	C	C	C	C	C	C	C	C	C	C	C	C	C	C	C	C	C	C	C	C	C	C	C	C	C	C	C	C
	448902	SEECH997_002210	C	T	Synonymous_variant	PROKKA_00421	Transcript	c.567C>T	p.Thr189Thr	C	C	C	C	C	C	C	C	C	C	C	C	C	C	C	C	C	C	C	C	C	C	C	C	C	C	C	C	C	C	C	C	C	C	C	C	C	C	C	C
	518455	SEECH997_002570	T	C	Missense_variant	PROKKA_00488	Transcript	c.629T>C	p.Ile210Thr	T	T	T	T	T	T	T	T	T	T	T	T	T	T	T	T	T	T	T	T	T	T	T	T	T	T	T	T	T	T	T	T	T	T	T	T	T	T	T	T
	587599	SEECH997_002955	T	C	Missense_variant	PROKKA_00560	Transcript	c.1354A>G	p.Ile452Val	C	C	C	C	C	C	C	C	C	C	C	C	C	C	C	C	C	C	C	C	C	C	C	C	C	C	C	C	C	C	C	C	C	C	C	C	C	C	C	C
	590465	SEECH997_002965	G	A	Missense_variant	PROKKA_00562	Transcript	c.346C>T	p.Leu116Phe	G	G	G	G	G	G	G	G	G	G	G	G	G	G	G	G	G	G	G	G	G	G	G	G	G	G	G	G	G	G	G	G	G	G	G	G	G	G	G	G
	594816	SEECH997_002990	G	T	Missense_variant	PROKKA_00567	Transcript	c.635C>A	p.Ala212Glu	G	G	G	G	G	G	G	G	G	G	G	G	G	G	G	G	G	G	G	G	G	G	G	G	G	G	G	G	G	G	G	G	G	G	G	G	G	G	G	G
	597868	SEECH997_003000	T	C	Missense_variant	PROKKA_00569	Transcript	c.385A>G	p.Ser129Gly	T	T	T	T	T	T	T	T	T	T	T	T	T	T	T	T	T	T	T	T	T	T	T	T	T	T	T	T	T	T	T	T	T	T	T	T	T	T	T	T
	608803	SEECH997_003065	C	T	Missense_variant	PROKKA_00577	Transcript	c.839C>T	p.Ser280Leu	C	C	C	C	C	C	C	C	C	C	C	C	C	C	C	C	C	C	C	C	C	C	C	C	C	C	C	C	C	C	C	C	C	C	C	C	C	C	C	C
	613802	SEECH997_003080	T	C	Missense_variant	PROKKA_00580	Transcript	c.437T>C	p.Val146Ala	T	T	T	T	T	T	T	T	T	T	T	T	T	T	T	T	T	T	T	T	T	T	T	T	T	T	T	T	T	T	T	T	T	T	T	T	T	T	T	T
	648215	N.A.	G	A	Intergenic_region	PROKKA_00615-PROKKA_00616	Intergenic_region	n.648215G>A		G	G	G	G	G	G	G	G	G	G	G	G	G	G	G	G	G	G	G	G	G	G	G	G	G	G	G	G	G	G	G	G	G	G	G	G	G	G	G	A
	663284	SEECH997_003335	C	T	Missense_variant	PROKKA_00628	Transcript	c.307G>A	p.Gly103Ser	C	C	C	C	C	C	C	C	C	C	C	C	C	C	C	C	C	C	C	C	C	C	C	C	C	C	C	C	C	C	C	C	C	C	C	C	C	C	C	C
	695771	SEECH997_003485	A	C	Synonymous_variant	PROKKA_00657	Transcript	c.411T>G	p.Thr137Thr	C	C	C	C	C	C	C	C	C	C	C	C	C	C	C	C	C	C	C	C	C	C	C	C	C	C	C	C	C	C	C	C	C	C	C	C	C	C	C	C
	705077	SEECH997_003515	C	A	Synonymous_variant	PROKKA_00669	Transcript	c.546C>A	p.Gly182Gly	C	C	C	C	C	C	C	C	C	C	C	C	C	C	C	C	C	C	C	C	C	C	C	C	C	C	C	C	C	C	C	C	C	C	C	C	C	C	C	C
	711032	SEECH997_003580	C	A	Missense_variant	PROKKA_00676	Transcript	c.189C>A	p.Asp63Glu	C	C	C	C	C	C	C	C	C	C	C	C	C	C	C	C	C	C	C	C	C	C	C	C	C	C	C	C	C	C	C	C	C	C	C	C	C	C	C	C
	735953	SEECH997_003685	C	T	Missense_variant	PROKKA_00695	Transcript	c.1024C>T	p.Pro342Ser	C	C	C	C	C	C	C	C	C	C	C	C	C	C	C	C	C	C	C	C	C	C	C	C	C	C	C	C	C	C	C	C	C	C	C	C	C	C	C	C
	744631	SEECH997_003725	C	T	Synonymous_variant	PROKKA_00703	Transcript	c.459C>T	p.Gly153Gly	C	C	C	C	C	C	C	C	C	C	C	C	C	C	C	C	C	C	C	C	C	C	C	C	C	C	C	C	C	C	C	C	C	C	C	C	C	C	C	C
	775355	SEECH997_003905	T	A	Missense_variant	PROKKA_00736	Transcript	c.313T>A	p.Leu105Ile	T	T	T	T	T	T	T	T	T	T	T	T	T	T	T	T	T	T	T	T	T	T	T	T	T	T	T	T	T	T	T	T	T	T	T	T	T	T	T	T
	776185	SEECH997_003910	C	T	Missense_variant	PROKKA_00737	Transcript	c.638G>A	p.Ser213Asn	C	C	C	C	C	C	C	C	C	C	C	C	C	C	C	C	C	C	C	C	C	C	C	C	C	C	C	C	C	C	C	C	C	C	C	C	C	C	C	C
	787232	SEECH997_003965	G	A	Synonymous_variant	PROKKA_00749	Transcript	c.324C>T	p.Val108Val	G	G	G	G	G	G	G	G	G	G	G	G	G	G	G	G	G	G	G	G	G	G	G	G	G	G	G	G	G	G	G	G	G	G	G	G	G	G	G	G
	853186	SEECH997_004330	G	A	Synonymous_variant	PROKKA_00811	Transcript	c.741C>T	p.Asn247Asn	G	G	G	G	G	G	G	G	G	G	G	G	G	G	G	G	G	G	G	G	G	G	G	G	G	G	G	G	G	G	G	G	G	G	G	G	G	G	G	G
	880142	SEECH997_004440	G	A	Missense_variant	PROKKA_00832	Transcript	c.316G>A	p.Asp106Asn	G	G	G	G	G	G	G	G	G	G	G	G	G	G	G	G	G	G	G	G	G	G	G	G	G	G	G	G	G	G	G	G	G	G	G	G	G	G	G	G
	891084	SEECH997_004495	G	T	Missense_variant	PROKKA_00843	Transcript	c.173C>A	p.Ala58Glu	G	G	G	G	G	G	G	G	G	G	G	G	G	G	G	G	G	G	G	G	G	G	G	G	G	G	G	G	G	G	G	G	G	G	G	G	G	G	G	G
	909546	SEECH997_004590	C	T	Synonymous_variant	PROKKA_00859	Transcript	c.531C>T	p.Ser177Ser	C	C	C	C	C	C	C	C	C	C	C	C	C	C	C	C	C	C	C	C	C	C	C	C	C	C	C	C	C	C	C	C	C	C	C	C	C	C	C	C
	911467	SEECH997_004595	C	T	Missense_variant	PROKKA_00860	Transcript	c.1492G>A	p.Gly498Arg	C	C	C	C	C	C	C	C	C	C	C	C	C	C	C	C	C	C	C	C	C	C	C	C	C	C	C	C	C	C	C	C	C	C	C	C	C	C	C	C
	915777	SEECH997_004605	G	T	Missense_variant	PROKKA_00862	Transcript	c.1415G>T	p.Ser472Ile	G	G	G	G	G	G	G	G	G	G	G	G	G	G	G	G	G	G	G	G	G	G	G	G	G	G	G	G	G	G	G	G	G	G	G	G	G	G	G	G
	943461	SEECH997_004760	T	A	Missense_variant	PROKKA_00889	Transcript	c.938T>A	p.Leu313Gln	T	T	T	T	T	T	T	T	T	T	T	T	T	T	T	T	T	T	T	T	T	T	T	T	T	T	T	T	T	T	T	T	T	T	T	T	T	T	T	T
	1001937	SEECH997_005080	A	G	Synonymous_variant	PROKKA_00950	Transcript	c.1635T>C	p.Phe545Phe	A	A	A	A	A	A	A	A	A	A	A	A	A	A	A	A	A	A	A	A	A	A	A	A	A	A	A	A	A	A	A	A	A	A	A	A	A	A	A	A
	1026567	SEECH997_005205	C	T	Synonymous_variant	PROKKA_00974	Transcript	c.486G>A	p.Val162Val	C	C	C	C	C	C	C	C	C	C	C	C	C	C	C	C	C	C	C	C	C	C	C	C	C	C	C	C	C	C	C	C	C	C	C	C	C	C	C	C
	1038228	SEECH997_005300	G	A	Missense_variant	PROKKA_00991	Transcript	c.79G>A	p.Val27Met	A	G	G	G	G	G	G	G	G	G	G	G	G	G	G	G	G	G	G	G	G	G	G	G	G	G	G	G	G	G	G	G	G	G	G	G	G	G	G	G
	1041623	SEECH997_005315	G	A	Synonymous_variant	PROKKA_00994	Transcript	c.405G>A	p.Leu135Leu	G	G	G	G	G	G	G	G	G	G	G	G	G	G	G	G	G	G	G	G	G	G	G	G	G	G	G	G	G	G	G	G	G	G	G	G	G	G	G	G
	1056626	SEECH997_005390	T	A	Missense_variant	PROKKA_01007	Transcript	c.549T>A	p.Asp183Glu	T	T	T	T	T	T	T	T	T	T	T	T	T	T	T	T	T	T	T	T	T	T	T	T	T	T	T	T	T	T	T	T	T	T	T	T	T	T	T	T
	1084926	SEECH997_005545	G	A	Synonymous_variant	PROKKA_01036	Transcript	c.1023C>T	p.Arg341Arg	A	A	A	A	A	A	A	A	A	A	A	A	A	A	A	A	A	A	A	A	A	A	A	A	A	A	A	A	A	A	A	A	A	A	A	A	A	A	A	A
	1138351	SEECH997_005840	G	A	Synonymous_variant	PROKKA_01093	Transcript	c.7788C>T	p.Asp2596Asp	G	G	G	G	G	G	G	G	G	G	G	G	G	G	G	G	G	G	G	G	G	G	G	G	G	G	G	G	G	G	G	G	G	G	G	G	G	G	G	G
	1141500	SEECH997_005840	C	T	Missense_variant	PROKKA_01093	Transcript	c.4639G>A	p.Val1547Ile	C	C	C	C	C	C	C	C	C	C	C	C	C	C	C	C	C	C	C	C	C	C	C	C	C	C	C	C	C	C	C	C	C	C	C	C	C	C	C	C
	1155778	SEECH997_005905	C	A	Missense_variant	PROKKA_01104	Transcript	c.627C>A	p.His209Gln	C	C	C	C	C	C	C	C	C	C	C	C	C	C	C	C	C	C	C	C	C	C	C	C	C	C	C	C	C	C	C	C	C	C	C	C	C	C	C	C
	1157740	SEECH997_005920	C	A	Missense_variant	PROKKA_01107	Transcript	c.115C>A	p.Arg39Ser	C	C	C	C	C	C	C	C	C	C	C	C	C	C	C	C	C	C	C	C	C	C	C	C	C	C	C	C	C	C	C	C	C	C	C	C	C	C	C	C
	1194993	SEECH997_006100	C	T	Synonymous_variant	PROKKA_01141	Transcript	c.144C>T	p.Val48Val	C	C	C	C	C	C	C	C	C	C	C	C	C	C	C	C	C	C	C	C	C	C	C	C	C	C	C	C	C	C	C	C	C	C	C	C	C	C	C	C
	1200619	SEECH997_006135	C	A	Synonymous_variant	PROKKA_01146	Transcript	c.345C>A	p.Gly115Gly	C	C	C	C	C	C	C	C	C	C	C	C	C	C	C	C	C	C	C	C	C	C	C	C	C	C	C	C	C	C	C	C	C	C	C	C	C	C	C	C
	1212120	SEECH997_006200	G	C	Missense_variant	PROKKA_01160	Transcript	c.589C>G	p.Leu197Val	G	G	G	G	G	G	G	G	G	G	G	G	G	G	G	G	G	G	G	G	G	G	G	G	G	G	G	G	G	G	G	G	G	G	G	G	G	G	G	G
	1216984	N.A.	G	T	Intergenic_region	PROKKA_01161-PROKKA_01162	Intergenic_region	n.1216984G>T		G	G	G	G	G	G	G	G	G	G	G	G	G	G	G	G	G	G	G	G	G	G	G	G	G	G	G	G	G	G	G	G	G	G	G	G	G	G	G	G
	1221757	SEECH997_006235	A	C	Missense_variant	PROKKA_01166	Transcript	c.1197T>G	p.Ile399Met	C	C	C	C	C	C	C	C	C	C	C	C	C	C	C	C	C	C	C	C	C	C	C	C	C	C	C	C	C	C	C	C	C	C	C	C	C	C	C	C
	1223387	SEECH997_006240	C	T	Synonymous_variant	PROKKA_01167	Transcript	c.1767G>A	p.Leu589Leu	C	C	C	C	C	C	C	C	C	C	C	C	C	C	C	C	C	C	C	C	C	C	C	C	C	C	C	C	C	C	C	C	C	C	C	C	C	C	C	C
	1230043	N.A.	A	G	Intergenic_region	PROKKA_01170-PROKKA_01171	Intergenic_region	n.1230043A>G		A	A	A	A	A	A	A	A	A	A	A	A	A	A	A	A	A	A	A	A	A	A	A	A	A	A	A	A	A	A	A	A	A	A	A	A	A	A	A	A
	1231067	SEECH997_006260	A	G	Synonymous_variant	PROKKA_01171	Transcript	c.897A>G	p.Val299Val	G	G	G	G	G	G	G	G	G	G	G	G	G	G	G	G	G	G	G	G	G	G	G	G	G	G	G	G	G	G	G	G	G	G	G	G	G	G	G	G
	1256422	SEECH997_006380	T	C	Missense_variant	PROKKA_01195	Transcript	c.187T>C	p.Trp63Arg	T	T	T	T	T	T	T	T	T	T	T	T	T	T	T	T	T	T	T	T	T	T	T	T	T	T	T	T	T	T	T	T	T	T	T	T	T	T	T	T
	1275272	SEECH997_006455	C	T	Synonymous_variant	PROKKA_01209	Transcript	c.2076C>T	p.Thr692Thr	C	C	C	C	C	C	C	C	C	C	C	C	C	C	C	C	C	C	C	C	C	C	C	C	C	C	C	C	C	C	C	C	C	C	C	C	C	C	C	C
	1289734	N.A.	G	A	Intergenic_region	PROKKA_01212-PROKKA_01213	Intergenic_region	n.1289734G>A		G	G	G	G	G	G	G	G	G	G	G	G	G	G	G	G	G	G	G	G	G	G	G	G	G	G	G	G	G	G	G	G	G	G	G	G	G	G	G	G
	1300937	SEECH997_006505	C	A	Missense_variant	PROKKA_01218	Transcript	c.269G>T	p.Gly90Val	C	C	C	C	C	C	C	C	C	C	C	C	C	C	C	C	C	C	C	C	C	C	C	C	C	C	C	C	C	C	C	C	C	C	C	C	C	C	C	C
	1303577	SEECH997_006520	C	A	Missense_variant	PROKKA_01220	Transcript	c.1213C>A	p.Leu405Met	C	C	C	C	C	C	C	C	C	C	C	C	C	C	C	C	C	C	C	C	C	C	C	C	C	C	C	C	C	C	C	C	C	C	C	C	C	C	C	C
	1304752	SEECH997_006525	C	A	Synonymous_variant	PROKKA_01221	Transcript	c.1404G>T	p.Thr468Thr	C	C	C	C	C	C	C	C	C	C	C	C	C	C	C	C	C	C	C	C	C	C	C	C	C	C	C	C	C	C	C	C	C	C	C	C	C	C	C	C
	1308736	SEECH997_006535	G	A	Synonymous_variant	PROKKA_01223	Transcript	c.318C>T	p.Asn106Asn	A	A	A	A	A	A	A	A	A	A	A	A	A	A	A	A	A	A	A	A	A	A	A	A	A	A	A	A	A	A	A	A	A	A	A	A	A	A	A	A
	1347704	SEECH997_006705	G	A	Synonymous_variant	PROKKA_01255	Transcript	c.351G>A	p.Glu117Glu	A	A	A	A	A	A	A	A	A	A	A	A	A	A	A	A	A	A	A	A	A	A	A	A	A	A	A	A	A	A	A	A	A	A	A	A	A	A	A	A
	1356365	SEECH997_006755	C	T	Synonymous_variant	PROKKA_01265	Transcript	c.537C>T	p.Arg179Arg	C	C	C	C	C	C	C	C	C	C	C	C	C	C	C	C	C	C	C	C	C	C	C	C	C	C	C	C	C	C	C	C	C	C	C	C	C	C	C	C
	1359940	SEECH997_006770	A	G	Synonymous_variant	PROKKA_01268	Transcript	c.411A>G	p.Ser137Ser	G	G	G	G	G	G	G	G	G	G	G	G	G	G	G	G	G	G	G	G	G	G	G	G	G	G	G	G	G	G	G	G	G	G	G	G	G	G	G	G
	1415647	SEECH997_007085	G	A	Missense_variant	PROKKA_01327	Transcript	c.772G>A	p.Val258Met	G	G	G	G	G	G	G	G	G	G	G	G	G	G	G	G	G	G	G	G	G	G	G	G	G	G	G	G	G	G	G	G	G	G	G	G	G	G	G	G
	1416645	SEECH997_007090	C	T	Synonymous_variant	PROKKA_01329	Transcript	c.252C>T	p.Phe84Phe	C	C	C	C	C	C	C	C	C	C	C	C	C	C	C	C	C	C	C	C	C	C	C	C	C	C	C	C	C	C	C	C	C	C	C	C	C	C	C	C
	1435676	SEECH997_007185	C	T	Missense_variant	PROKKA_01348	Transcript	c.431G>A	p.Gly144Asp	C	C	C	C	C	C	C	C	C	C	C	C	C	C	C	C	C	C	C	C	C	C	C	C	C	C	C	C	C	C	C	C	C	C	C	C	C	C	C	C
	1453211	SEECH997_007270	G	A	Synonymous_variant	PROKKA_01365	Transcript	c.996G>A	p.Thr332Thr	G	G	G	G	G	G	G	G	G	G	G	G	G	G	G	G	G	G	G	G	G	G	G	G	G	G	G	G	G	G	G	G	G	G	G	G	G	G	G	G
	1477263	SEECH997_007405	T	A	Missense_variant	PROKKA_01390	Transcript	c.430T>A	p.Tyr144Asn	T	T	T	T	T	T	T	T	T	T	T	T	T	T	T	T	T	T	T	T	T	T	T	T	T	T	T	T	T	T	T	T	T	T	T	T	T	T	T	T
	1478413	SEECH997_007410	C	T	Missense_variant	PROKKA_01391	Transcript	c.844C>T	p.Arg282Cys	C	C	C	C	C	C	C	C	C	C	C	C	C	C	C	C	C	C	C	C	C	C	C	C	C	C	C	C	C	C	C	C	C	C	C	C	C	C	C	C
	1503809	SEECH997_007525	G	C	Synonymous_variant	PROKKA_01413	Transcript	c.267G>C	p.Ala89Ala	C	C	C	C	C	C	C	C	C	C	C	C	C	C	C	C	C	C	C	C	C	C	C	C	C	C	C	C	C	C	C	C	C	C	C	C	C	C	C	C
	1507251	SEECH997_007540	G	A	Missense_variant	PROKKA_01416	Transcript	c.412G>A	p.Glu138Lys	G	G	G	G	G	G	G	G	G	G	G	G	G	G	G	G	G	G	G	G	G	G	G	G	G	G	G	G	G	G	G	G	G	G	G	G	G	A	G	G
	1515507	SEECH997_007580	G	A	Missense_variant	PROKKA_01424	Transcript	c.220C>T	p.Leu74Phe	G	G	G	G	G	G	G	G	G	G	G	G	G	G	G	G	G	G	G	G	G	G	G	G	G	G	G	G	G	G	G	G	G	G	G	G	G	G	G	G
	1517065	SEECH997_007405	C	A	Intergenic_region	PROKKA_01425-PROKKA_01426	Intergenic_region	n.1517065C>A		C	C	C	C	C	C	C	C	C	C	C	C	C	C	C	C	C	C	C	C	C	C	C	C	C	C	C	C	C	C	C	C	C	C	C	C	C	C	C	C
	1519774	SEECH997_007605	C	G	Missense_variant	PROKKA_01429	Transcript	c.597C>G	p.Asp199Glu	C	C	C	C	C	C	C	C	C	C	C	C	C	C	C	C	C	C	C	C	C	C	C	C	C	C	C	C	C	C	C	C	C	C	C	C	C	C	C	C
	1536947	N.A.	C	T	Intergenic_region	PROKKA_01443-PROKKA_01444	Intergenic_region	n.1536947C>T		T	T	T	T	T	T	T	T	T	T	T	T	T	T	T	T	T	T	T	T	T	T	T	T	T	T	T	T	T	T	T	T	T	T	T	T	T	T	T	T
	1551048	SEECH997_007725	G	T	Synonymous_variant	PROKKA_01451	Transcript	c.21G>T	p.Arg7Arg	G	G	G	G	G	G	G	G	G	G	G	G	G	G	G	G	G	G	G	G	G	G	G	G	G	G	G	G	G	G	G	G	G	G	G	G	G	G	G	G
	1559986	SEECH997_007765	T	C	Synonymous_variant	PROKKA_01460	Transcript	c.42T>C	p.Phe14Phe	C	C	C	C	C	C	C	C	C	C	C	C	C	C	C	C	C	C	C	C	C	C	C	C	C	C	C	C	C	C	C	C	C	C	C	C	C	C	C	C
	1630843	SEECH997_008215	T	C	Synonymous_variant	PROKKA_01544	Transcript	c.159A>G	p.Glu53Glu	T	T	T	T	T	T	T	T	T	T	T	T	T	T	T	T	T	T	T	T	T	T	T	T	T	T	T	T	T	T	T	T	T	T	T	T	T	T	C	T
	1645885	SEECH997_008290	G	A	Synonymous_variant	PROKKA_01557	Transcript	c.657C>T	p.Asn219Asn	G	G	G	G	G	G	G	G	G	G	G	G	G	G	G	G	G	G	G	G	G	G	G	G	G	G	G	G	G	G	G	G	G	G	G	G	G	G	G	G
	1661592	N.A.	A	T	Intergenic_region	PROKKA_01572-PROKKA_01573	Intergenic_region	n.1661592A>T		A	A	A	A	A	A	A	A	A	A	A	A	A	A	A	A	A	A	A	A	A	A	A	A	A	A	A	A	A	A	A	A	A	A	A	A	A	A	A	A
	1670206	SEECH997_008415	G	A	Missense_variant	PROKKA_01582	Transcript	c.143G>A	p.Arg48His	G	G	G	G	G	G	G	G	G	G	G	G	G	G	G	G	G	G	G	G	G	G	G	G	G	G	G	G	G	G	G	G	G	G	G	G	G	G	G	G
	1673466	SEECH997_008430	G	T	Synonymous_variant	PROKKA_01584	Transcript	c.504G>T	p.Ala168Ala	G	G	G	G	G	G	G	G	G	G	G	G	G	G	G	G	G	G	G	G	G	G	G	G	G	G	G	G	G	G	G	G	G	G	G	G	G	G	G	G
	1674736	SEECH997_008440	T	A	Missense_variant	PROKKA_01586	Transcript	c.236T>A	p.Met79Lys	T	T	T	T	T	T	T	T	T	T	T	T	T	T	T	T	T	T	T	T	T	T	T	T	T	T	T	T	T	T	T	T	T	T	T	T	T	T	T	T
	1694213	SEECH997_008535	A	G	Missense_variant	PROKKA_01604	Transcript	c.115A>G	p.Thr39Ala	G	G	G	G	G	G	G	G	G	G	G	G	G	G	G	G	G	G	G	G	G	G	G	G	G	G	G	G	G	G	G	G	G	G	G	G	G	G	G	G
	1720220	SEECH997_008655	C	T	Synonymous_variant	PROKKA_01627	Transcript	c.1773G>A	p.Ala591Ala	C	C	C	C	C	C	C	C	C	C	C	C	C	C	C	C	C	C	C	C	C	C	C	C	C	C	C	C	C	C	C	C	C	C	C	C	C	C	C	C
	1750051	SEECH997_008775	G	A	Synonymous_variant	PROKKA_01649	Transcript	c.573G>A	p.Lys191Lys	A	A	A	A	A	A	A	A	A	A	A	A	A	A	A	A	A	A	A	A	A	A	A	A	A	A	A	A	A	A	A	A	A	A	A	A	A	A	A	A
	1750325	SEECH997_008775	A	G	Missense_variant	PROKKA_01649	Transcript	c.847A>G	p.Ser283Gly	G	G	G	G	G	G	G	G	G	G	G	G	G	G	G	G	G	G	G	G	G	G	G	G	G	G	G	G	G	G	G	G	G	G	G	G	G	G	G	G
	1753412	SEECH997_008785	G	A	Synonymous_variant	PROKKA_01651	Transcript	c.1161G>A	p.Ala387Ala	A	A	A	A	A	A	A	A	A	A	A	A	A	A	A	A	A	A	A	A	A	A	A	A	A	A	A	A	A	A	A	A	A	A	A	A	A	A	A	A
	1773304	N.A.	G	A	Intergenic_region	PROKKA_01668-PROKKA_01669	Intergenic_region	n.1773304G>A		G	G	G	G	G	G	G	G	G	G	G	G	G	G	G	G	G	G	G	G	G	G	G	G	G	G	G	G	G	G	G	G	G	G	G	G	G	G	G	G
	1773484	SEECH997_008875	T	C	Missense_variant	PROKKA_01669	Transcript	c.143T>C	p.Leu48Pro	T	T	T	T	T	T	T	T	T	C	T	T	T	T	T	T	T	T	T	T	T	T	T	T	T	T	T	T	T	T	T	T	T	T	T	T	T	T	T	T
	1818251	SEECH997_009105	G	A	Missense_variant	PROKKA_01712	Transcript	c.1538C>T	p.Ala513Val	A	A	A	A	A	A	A	A	A	A	A	A	A	A	A	A	A	A	A	A	A	A	A	A	A	A	A	A	A	A	A	A	A	A	A	A	A	A	A	A
	1820265	SEECH997_009110	G	A	Stop_gained	PROKKA_01713	Transcript	c.61C>T	p.Gln21*	G	G	G	G	G	G	G	G	G	G	G	G	G	G	G	G	G	G	G	G	G	G	G	G	G	G	G	G	G	G	G	G	G	G	G	G	G	G	G	G
	1823042	SEECH997_009125	G	C	Missense_variant	PROKKA_01716	Transcript	c.479C>G	p.Ala160Gly	G	G	G	G	G	G	G	G	G	G	G	G	G	G	G	G	G	G	G	G	G	G	G	G	G	G	G	G	G	G	G	G	G	G	G	G	G	G	G	G
	1829404	SEECH997_009155	C	A	Synonymous_variant	PROKKA_01722	Transcript	c.213C>A	p.Arg71Arg	C	C	C	C	C	C	C	C	C	C	C	C	C	C	C	C	C	C	C	C	C	C	C	C	C	C	C	C	C	C	C	C	C	C	C	C	C	C	C	C
	1841996	SEECH997_009235	G	T	Missense_variant	PROKKA_01738	Transcript	c.493G>T	p.Asp165Tyr	G	G	G	G	G	G	G	G	G	G	G	G	G	G	G	G	G	G	G	G	G	G	G	G	G	G	G	G	G	G	G	G	G	G	G	G	G	G	G	G
	1889212	SEECH997_009545	G	T	Synonymous_variant	PROKKA_01793	Transcript	c.54G>T	p.Ala18Ala	G	G	G	G	G	G	G	G	G	G	G	G	G	G	G	G	G	G	G	G	G	G	G	G	G	G	G	G	G	G	G	G	G	G	G	G	G	G	G	G
	1898834	SEECH997_009610	T	C	Missense_variant	PROKKA_01806	Transcript	c.247T>C	p.Ser83Pro	T	T	T	T	T	T	T	T	T	T	T	T	T	T	T	T	T	T	T	T	T	T	T	T	T	T	T	T	T	T	T	T	T	T	T	T	T	T	T	T
	1901027	SEECH997_009620	A	G	Missense_variant	PROKKA_01809	Transcript	c.17A>G	p.Asp6Gly	A	A	A	A	A	A	A	A	A	A	A	A	A	A	A	A	A	A	A	A	A	A	A	A	A	A	A	A	A	A	A	A	A	A	A	A	A	A	A	A
	1926999	SEECH997_009755	C	T	Synonymous_variant	PROKKA_01837	Transcript	c.1641G>A	p.Val547Val	C	C	C	C	C	C	C	C	C	C	C	C	C	C	C	C	C	C	C	C	C	C	C	C	C	C	C	C	C	C	C	C	C	C	C	C	C	C	C	C
	1939961	SEECH997_009820	T	G	Missense_variant	PROKKA_01850	Transcript	c.571A>C	p.Thr191Pro	T	T	T	T	T	T	T	T	T	T	T	T	T	T	T	T	T	T	T	T	T	T	T	T	T	T	T	T	T	T	T	T	T	T	T	T	T	T	T	T
	1946373	SEECH997_009855	C	T	Synonymous_variant	PROKKA_01857	Transcript	c.297C>T	p.Val99Val	C	C	C	C	C	C	C	C	C	C	C	C	C	C	C	C	C	C	C	C	C	C	C	C	C	C	C	C	C	C	C	C	C	C	C	C	C	C	C	C
	1950421	SEECH997_009875	A	T	Missense_variant	PROKKA_01860	Transcript	c.572T>A	p.Leu191Gln	A	A	A	A	A	A	A	A	A	A	A	A	A	A	A	A	A	A	A	A	A	A	A	A	A	A	A	A	A	A	A	A	A	A	A	A	A	A	A	A
	1951663	SEECH997_009885	C	A	Missense_variant	PROKKA_01861	Transcript	c.330C>A	p.Asn110Lys	C	C	C	C	C	C	C	C	C	C	C	C	C	C	C	C	C	C	C	C	C	C	C	C	C	C	C	C	C	C	C	C	C	C	C	C	C	C	C	C
	2008740	SEECH997_010230	C	T	Missense_variant	PROKKA_01923	Transcript	c.1030G>A	p.Gly344Arg	C	C	C	C	C	C	C	C	C	C	C	C	C	C	C	C	C	C	C	C	C	C	C	C	C	C	C	C	C	C	C	C	C	C	C	C	C	C	C	C
	2015118	SEECH997_010260	C	A	Missense_variant	PROKKA_01929	Transcript	c.430C>A	p.Leu144Met	C	C	C	C	C	C	C	C	C	C	C	C	C	C	C	C	C	C	C	C	C	C	C	C	C	C	C	C	C	C	C	C	C	C	C	C	C	C	C	C
	2017794	SEECH997_010275	G	A	Missense_variant	PROKKA_01931	Transcript	c.1619G>A	p.Arg540His	G	G	G	G	G	G	G	G	G	G	G	G	G	G	G	G	G	G	G	G	G	G	G	G	G	G	G	G	G	G	G	G	G	G	G	G	G	G	G	G
	2033849	SEECH997_010360	T	A	Synonymous_variant	PROKKA_01949	Transcript	c.504A>T	p.Val168Val	T	T	T	T	T	T	T	T	T	T	T	T	T	T	T	T	T	T	T	T	T	T	T	T	T	T	T	T	T	T	T	T	T	T	T	T	T	T	T	T
	2055442	N.A.	G	A	Intergenic_region	PROKKA_01969-PROKKA_01970	Intergenic_region	n.2055442G>A		G	G	G	G	G	G	G	G	G	G	G	G	G	G	G	G	G	G	G	G	G	G	G	G	G	G	G	G	G	G	G	G	G	G	G	G	G	G	A	G
	2059426	SEECH997_010480	G	A	Missense_variant	PROKKA_01973	Transcript	c.691G>A	p.Gly231Ser	G	G	G	G	G	G	G	G	G	G	G	G	G	G	G	G	G	A	A	G	A	A	G	G	G	G	G	G	G	G	G	G	A	G	A	A	A	A	G	A
	2061586	SEECH997_010495	G	A	Synonymous_variant	PROKKA_01976	Transcript	c.546G>A	p.Lys182Lys	G	G	G	G	G	G	G	G	G	G	G	G	G	G	G	G	G	G	G	G	G	G	G	G	G	G	G	G	G	G	G	G	G	G	G	G	G	G	G	G
	2065909	SEECH997_010520	G	A	Missense_variant	PROKKA_01981	Transcript	c.1012G>A	p.Val338Ile	A	A	A	A	A	A	A	A	A	A	A	A	A	A	A	A	A	A	A	A	A	A	A	A	A	A	A	A	A	A	A	A	A	A	A	A	A	A	A	A
	2067080	SEECH997_010530	G	T	Synonymous_variant	PROKKA_01983	Transcript	c.1788C>A	p.Thr596Thr	G	G	G	G	G	G	G	G	G	G	G	G	G	G	G	G	G	G	G	G	G	G	G	G	G	G	G	G	G	G	G	G	G	G	G	G	G	G	G	G
	2078726	SEECH997_010585	G	A	Stop_gained	PROKKA_01991	Transcript	c.694C>T	p.Gln232*	G	G	G	G	G	G	G	G	G	G	G	G	G	G	G	G	G	G	G	G	G	G	G	G	G	G	G	G	G	G	G	G	G	G	G	G	G	G	G	G
	2086523	SEECH997_010620	A	T	Synonymous_variant	PROKKA_01998	Transcript	c.1335T>A	p.Ala445Ala	T	T	T	T	T	T	T	T	T	T	T	T	T	T	T	T	T	T	T	T	T	T	T	T	T	T	T	T	T	T	T	T	T	T	T	T	T	T	T	T
	2094309	SEECH997_010650	C	A	Missense_variant	PROKKA_02003	Transcript	c.944C>A	p.Pro315Gln	C	C	C	C	C	C	C	C	C	C	C	C	C	C	C	C	C	C	C	C	C	C	C	C	C	C	C	C	C	C	C	C	C	C	C	C	C	C	C	C
	2099411	SEECH997_010680	C	A	Missense_variant	PROKKA_02010	Transcript	c.403C>A	p.Pro135Thr	C	C	C	C	C	C	C	C	C	C	C	C	C	C	C	C	C	C	C	C	C	C	C	C	C	C	C	C	C	C	C	C	C	C	C	C	C	C	C	C
	2107751	SEECH997_010735	G	A	Synonymous_variant	PROKKA_02021	Transcript	c.171C>T	p.Thr57Thr	A	A	A	A	A	A	A	A	A	A	A	A	A	A	A	A	A	A	A	A	A	A	A	A	A	A	A	A	A	A	A	A	A	A	A	A	A	A	A	A
	2108481	SEECH997_010740	G	A	Missense_variant	PROKKA_02022	Transcript	c.809C>T	p.Ala270Val	G	G	G	G	G	G	G	G	G	G	G	G	G	G	G	G	G	G	G	G	G	G	G	G	G	G	G	G	G	G	G	G	G	G	G	G	A	G	G	G
	2110127	SEECH997_010745	A	G	Synonymous_variant	PROKKA_02023	Transcript	c.762T>C	p.Gly254Gly	G	G	G	G	G	G	G	G	G	G	G	G	G	G	G	G	G	G	G	G	G	G	G	G	G	G	G	G	G	G	G	G	G	G	G	G	G	G	G	G
	2116373	SEECH997_010780	C	T	Missense_variant	PROKKA_02029	Transcript	c.259G>A	p.Ala87Thr	C	C	C	C	C	C	C	C	C	C	C	C	C	C	C	C	C	C	C	C	C	C	C	C	C	C	C	C	C	C	C	C	C	C	C	C	C	C	C	C
	2132766	SEECH997_010880	C	T	Synonymous_variant	PROKKA_02046	Transcript	c.1686G>A	p.Gly562Gly	C	C	C	C	C	C	C	C	C	C	C	C	C	C	C	C	C	C	C	C	C	C	C	C	C	C	C	C	C	C	C	C	C	C	C	C	C	C	C	C
	2136258	SEECH997_010890	A	G	Synonymous_variant	PROKKA_02047	Transcript	c.390T>C	p.Ala130Ala	G	G	G	G	G	G	G	G	G	G	G	G	G	G	G	G	G	G	G	G	G	G	G	G	G	G	G	G	G	G	G	G	G	G	G	G	G	G	G	G
	2153238	SEECH997_010990	T	C	Synonymous_variant	PROKKA_02062	Transcript	c.450T>C	p.Arg150Arg	C	C	C	C	C	C	C	C	C	C	C	C	C	C	C	C	C	C	C	C	C	C	C	C	C	C	C	C	C	C	C	C	C	C	C	C	C	C	C	C
	2158163	SEECH997_011025	C	T	Synonymous_variant	PROKKA_02069	Transcript	c.681C>T	p.Ser227Ser	T	T	T	T	T	T	T	T	T	T	T	T	T	T	T	T	T	T	T	T	T	T	T	T	T	T	T	T	T	T	T	T	T	T	T	T	T	T	T	T
	2163398	SEECH997_011050	A	C	Missense_variant	PROKKA_02074	Transcript	c.798T>G	p.His266Gln	A	A	A	A	A	A	A	A	A	A	A	A	A	A	A	A	A	A	A	A	A	A	A	A	A	A	A	A	A	A	A	A	A	A	A	A	A	A	A	A
	2166367	N.A.	C	T	Intergenic_region	PROKKA_02076-PROKKA_02077	Intergenic_region	n.2166367C>T		C	C	C	C	C	C	C	C	C	C	C	C	C	C	C	C	C	C	C	C	C	C	C	C	C	C	C	C	C	C	C	C	C	C	C	C	C	C	C	C
	2170171	SEECH997_011085	C	T	Missense_variant	PROKKA_02081	Transcript	c.595G>A	p.Glu199Lys	C	C	C	C	C	C	C	C	C	C	C	C	C	C	C	C	C	C	C	C	C	C	C	C	C	C	C	C	C	C	C	C	C	C	C	C	C	C	C	C
	2180634	SEECH997_011140	C	A	Missense_variant	PROKKA_02092	Transcript	c.150G>T	p.Lys50Asn	C	C	C	C	C	C	C	C	C	C	C	C	C	C	C	C	C	C	C	C	C	C	C	C	C	C	C	C	C	C	C	C	C	C	C	C	C	C	C	C
	2181150	SEECH997_011145	C	T	Synonymous_variant	PROKKA_02093	Transcript	c.345G>A	p.Leu115Leu	C	C	C	C	C	C	C	C	C	C	C	C	C	C	C	C	C	C	C	C	C	C	C	C	C	C	C	C	C	C	C	C	C	C	C	T	T	C	C	C
	2185731	SEECH997_011175	C	T	Missense_variant	PROKKA_02097	Transcript	c.236C>T	p.Pro79Leu	C	C	C	C	C	C	C	C	C	C	C	C	C	C	C	C	C	C	C	C	C	C	C	C	C	C	C	C	C	C	C	C	C	C	C	C	C	C	C	C
	2192075	N.A.	A	G	Intergenic_region	PROKKA_02099-PROKKA_02100	Intergenic_region	n.2192075A>G		A	A	A	A	A	A	A	A	A	A	A	A	A	A	A	A	A	A	A	A	A	A	A	A	A	A	A	A	A	A	A	A	A	A	A	A	A	A	A	A
	2208092	SEECH997_011265	C	T	Synonymous_variant	PROKKA_02112	Transcript	c.162C>T	p.Ala54Ala	T	T	T	T	T	T	T	T	T	T	T	T	T	T	T	T	T	T	T	T	T	T	T	T	T	T	T	T	T	T	T	T	T	T	T	T	T	T	T	T
	2209849	SEECH997_011275	G	C	Missense_variant	PROKKA_02114	Transcript	c.464C>G	p.Thr155Arg	G	G	G	G	G	G	G	G	G	G	G	G	G	G	G	G	G	G	G	G	G	G	G	G	G	G	G	G	G	G	G	G	G	G	G	G	G	G	G	G
	2231510	SEECH997_011370	G	A	Missense_variant	PROKKA_02134	Transcript	c.362C>T	p.Thr121Ile	G	G	G	G	G	G	G	G	G	G	G	G	G	G	G	G	G	G	G	G	G	G	G	G	G	G	G	G	G	G	G	G	G	G	G	G	G	G	G	G
	2234221	SEECH997_011390	G	C	Synonymous_variant	PROKKA_02138	Transcript	c.477C>G	p.Pro159Pro	C	C	C	C	C	C	C	C	C	C	C	C	C	C	C	C	C	C	C	C	C	C	C	C	C	C	C	C	C	C	C	C	C	C	C	C	C	C	C	C
	2237904	SEECH997_011410	C	T	Missense_variant	PROKKA_02142	Transcript	c.257C>T	p.Ala86Val	C	C	C	C	C	C	C	C	C	C	C	C	C	C	C	C	C	C	C	C	C	C	C	C	C	C	C	C	C	C	C	C	C	C	C	C	C	C	C	C
	2240606	SEECH997_011425	C	T	Synonymous_variant	PROKKA_02145	Transcript	c.336C>T	p.Thr112Thr	C	C	C	C	C	C	C	C	C	C	C	C	C	C	C	C	C	C	C	C	C	C	C	C	C	C	C	C	C	C	C	C	C	C	C	C	C	C	C	C
	2241120	SEECH997_011430	G	A	Missense_variant	PROKKA_02146	Transcript	c.98G>A	p.Gly33Glu	G	G	G	G	G	G	G	G	G	G	G	G	G	G	G	G	G	G	G	G	G	G	G	G	G	G	G	G	G	G	G	G	G	G	G	G	G	G	G	G
	2241982	SEECH997_011435	G	A	Synonymous_variant	PROKKA_02147	Transcript	c.276C>T	p.Ala92Ala	A	A	A	A	A	A	A	A	A	A	A	A	A	A	A	A	A	A	A	A	A	A	A	A	A	A	A	A	A	A	A	A	A	A	A	A	A	A	A	A
	2252415	N.A.	C	A	Intergenic_region	PROKKA_02156-PROKKA_02157	Intergenic_region	n.2252415C>A		C	C	C	C	C	C	C	C	C	C	C	C	C	C	C	C	C	C	C	C	C	C	C	C	C	C	C	C	C	C	C	C	C	C	C	C	C	C	C	C
	2283747	SEECH997_011605	G	A	Stop_gained	PROKKA_02180	Transcript	c.265C>T	p.Gln89*	G	G	G	G	G	G	G	G	G	G	G	G	G	G	G	G	G	G	G	G	G	G	G	G	G	G	G	G	G	G	G	G	G	G	G	G	G	G	G	G
	2289718	SEECH997_011635	C	T	Missense_variant	PROKKA_02185	Transcript	c.86C>T	p.Ala29Val	C	C	C	C	C	C	C	C	C	C	C	C	C	C	C	C	C	C	C	C	C	C	C	C	C	C	C	C	C	C	C	C	C	C	C	C	C	C	C	C
	2294185	N.A.	T	C	Intergenic_region	PROKKA_02189-PROKKA_02190	Intergenic_region	n.2294185T>C		T	T	T	T	T	T	T	T	T	T	T	T	T	T	T	T	T	T	T	T	T	T	T	T	T	T	T	T	T	T	T	T	T	T	T	T	T	T	T	T
	2301914	SEECH997_011695	A	C	Missense_variant	PROKKA_02196	Transcript	c.1208A>C	p.Asp403Ala	A	A	A	A	A	A	A	A	A	A	A	A	A	A	A	A	A	A	A	A	A	A	A	A	A	A	A	A	A	A	A	A	A	A	A	A	A	A	A	A
	2320134	N.A.	T	C	Intergenic_region	PROKKA_02212-PROKKA_02213	Intergenic_region	n.2320134T>C		T	T	T	T	T	T	T	T	T	T	T	T	T	T	T	T	T	T	T	T	T	T	T	T	T	T	T	T	T	T	T	T	T	T	T	T	T	T	T	T
	2329076	SEECH997_011820	C	G	Synonymous_variant	PROKKA_02221	Transcript	c.12C>G	p.Gly4Gly	C	C	C	C	C	C	C	C	C	C	C	C	C	C	C	C	C	C	C	C	C	C	C	C	C	C	C	C	C	C	C	C	C	C	C	C	C	C	C	C
	2347310	SEECH997_011920	G	A	Missense_variant	PROKKA_02242	Transcript	c.460G>A	p.Glu154Lys	G	G	G	G	G	G	G	G	G	G	G	G	G	G	G	G	G	G	G	G	G	G	G	G	G	G	G	G	G	G	G	G	G	G	G	G	G	G	G	G
	2352169	N.A.	G	T	Intergenic_region	PROKKA_02247-PROKKA_02248	Intergenic_region	n.2352169G>T		T	T	T	T	T	T	T	T	T	T	T	T	T	T	T	T	T	T	T	T	T	T	T	T	T	T	T	T	T	T	T	T	T	T	T	T	T	T	T	T
	2373281	SEECH997_012050	A	G	Synonymous_variant	PROKKA_02267	Transcript	c.27T>C	p.Gly9Gly	A	A	A	A	A	A	A	A	A	A	A	A	A	A	A	A	A	A	A	A	A	A	A	A	A	A	A	A	A	A	A	A	A	A	A	A	A	A	A	A
	2384108	N.A.	C	A	Intergenic_region	PROKKA_02277-PROKKA_02278	Intergenic_region	n.2384108C>A		C	C	C	C	C	C	C	C	C	C	C	C	C	C	C	C	C	C	C	C	C	C	C	C	C	C	C	C	C	C	C	C	C	C	C	C	C	C	C	C
	2391951	SEECH997_012150	G	A	Stop_retained_variant	PROKKA_02283	Transcript	c.1700G>A	p.Ter567Ter	G	G	G	G	G	G	G	A	G	G	G	G	G	G	G	G	G	G	G	G	G	G	G	G	G	G	G	G	G	G	G	G	G	G	G	G	G	G	G	G
	2398058	SEECH997_012175	C	T	Missense_variant	PROKKA_02288	Transcript	c.277C>T	p.Pro93Ser	C	C	C	C	C	C	C	C	C	C	C	C	C	C	C	C	C	C	C	C	C	C	C	C	C	C	C	C	C	C	C	C	C	C	C	C	T	C	C	C
	2400595	N.A.	C	G	Intergenic_region	PROKKA_02289-PROKKA_02290	Intergenic_region	n.2400595C>G		C	C	C	C	C	C	C	C	C	C	C	C	C	C	C	C	C	C	C	C	C	C	C	C	C	C	C	C	C	C	C	C	C	C	C	C	C	C	C	C
	2410441	SEECH997_012235	A	C	Missense_variant	PROKKA_02299	Transcript	c.906A>C	p.Glu302Asp	C	C	C	C	C	C	C	C	C	C	C	C	C	C	C	C	C	C	C	C	C	C	C	C	C	C	C	C	C	C	C	C	C	C	C	C	C	C	C	C
	2411056	SEECH997_012235	C	T	Synonymous_variant	PROKKA_02299	Transcript	c.1521C>T	p.Ala507Ala	C	C	C	C	C	C	C	C	C	C	C	C	C	C	C	C	C	C	C	C	C	C	C	C	C	C	C	C	C	C	C	C	C	C	C	C	T	C	C	C
	2433347	SEECH997_012365	A	G	Synonymous_variant	PROKKA_02324	Transcript	c.213A>G	p.Val71Val	G	G	G	G	G	G	G	G	G	G	G	G	G	G	G	G	G	G	G	G	G	G	G	G	G	G	G	G	G	G	G	G	G	G	G	G	G	G	G	G
	2433474	SEECH997_012365	G	A	Missense_variant	PROKKA_02324	Transcript	c.340G>A	p.Ala114Thr	G	G	G	G	G	G	G	G	G	G	G	G	G	G	G	G	G	G	G	G	G	G	G	G	G	G	G	G	G	G	G	G	G	G	G	G	G	G	G	G
	2452121	SEECH997_012480	C	T	Missense_variant	PROKKA_02348	Transcript	c.635G>A	p.Arg212Lys	C	C	C	C	C	C	C	C	C	C	C	C	C	C	C	C	C	C	C	C	C	C	C	C	C	C	C	C	C	C	C	C	C	C	C	C	C	C	C	C
	2459416	SEECH997_012540	G	A	Missense_variant	PROKKA_02360	Transcript	c.115C>T	p.Leu39Phe	G	G	G	G	G	G	G	G	G	G	G	G	G	G	G	G	G	G	G	G	G	G	G	G	G	G	G	G	G	G	G	G	G	G	G	G	G	G	G	G
	2474338	SEECH997_012615	C	T	Synonymous_variant	PROKKA_02374	Transcript	c.684C>T	p.Ser228Ser	C	C	C	C	C	C	C	C	C	C	C	C	C	C	C	C	C	C	C	C	C	C	C	C	C	C	C	C	C	C	C	C	C	C	C	C	C	C	C	C
	2475269	SEECH997_012615	G	A	Missense_variant	PROKKA_02374	Transcript	c.1615G>A	p.Gly539Ser	G	G	G	G	G	G	G	G	G	G	G	G	G	G	G	G	G	A	A	G	A	A	G	G	G	G	G	G	G	G	G	G	A	G	A	A	A	A	G	A
	2488325	SEECH997_012680	A	G	Synonymous_variant	PROKKA_02385	Transcript	c.231T>C	p.Gly77Gly	G	G	G	G	G	G	G	G	G	G	G	G	G	G	G	G	G	G	G	G	G	G	G	G	G	G	G	G	G	G	G	G	G	G	G	G	G	G	G	G
	2499992	N.A.	C	T	Intergenic_region	PROKKA_02394-PROKKA_02395	Intergenic_region	n.2499992C>T		T	T	T	T	T	T	T	T	T	T	T	T	T	T	T	T	T	T	T	T	T	T	T	T	T	T	T	T	T	T	T	T	T	T	T	T	T	T	T	T
	2501391	SEECH997_012730	T	C	Missense_variant	PROKKA_02395	Transcript	c.1229T>C	p.Phe410Ser	T	T	T	T	T	T	T	T	T	T	T	T	T	T	T	T	T	T	T	T	T	T	T	T	T	T	T	T	T	T	T	T	T	T	T	T	T	T	T	T
	2519522	SEECH997_012810	A	G	Synonymous_variant	PROKKA_02411	Transcript	c.432T>C	p.Phe144Phe	A	A	A	A	A	A	A	A	A	A	A	A	A	A	A	A	A	A	A	A	A	A	A	A	A	A	A	A	A	A	A	A	A	A	A	A	A	A	A	A
	2520357	SEECH997_012815	A	G	Synonymous_variant	PROKKA_02412	Transcript	c.375T>C	p.Phe125Phe	A	A	A	A	A	A	A	A	A	A	A	A	A	A	A	A	A	A	A	A	A	A	A	A	A	A	A	A	A	A	A	A	A	A	A	A	A	A	A	A
	2520662	SEECH997_012815	G	A	Missense_variant	PROKKA_02412	Transcript	c.70C>T	p.Pro24Ser	G	G	G	G	G	G	G	G	G	G	G	G	G	G	G	G	G	G	G	G	G	G	G	G	G	G	G	G	G	G	G	G	G	G	G	G	G	G	G	G
	2521974	SEECH997_012825	C	T	Synonymous_variant	PROKKA_02414	Transcript	c.135G>A	p.Gln45Gln	C	C	C	C	C	C	C	C	C	C	C	C	C	C	C	C	C	T	C	C	C	C	C	C	C	C	C	C	C	C	C	C	C	C	C	C	C	C	C	C
	2522344	SEECH997_012830	A	G	Synonymous_variant	PROKKA_02415	Transcript	c.837T>C	p.Cys279Cys	G	G	G	G	G	G	G	G	G	G	G	G	G	G	G	G	G	G	G	G	G	G	G	G	G	G	G	G	G	G	G	G	G	G	G	G	G	G	G	G
	2537998	SEECH997_012915	T	G	Missense_variant	PROKKA_02429	Transcript	c.248T>G	p.Ile83Ser	T	T	T	T	T	T	T	T	T	T	T	T	T	T	T	T	T	T	T	T	T	T	T	T	T	T	T	T	T	T	T	T	T	T	T	T	T	T	T	T
	2542847	SEECH997_012945	C	T	Synonymous_variant	PROKKA_02435	Transcript	c.168G>A	p.Ser56Ser	C	C	C	C	C	C	C	C	C	C	C	C	C	C	C	T	C	T	T	T	T	T	C	C	C	C	C	C	C	C	T	C	T	C	T	T	T	T	C	T
	2556011	SEECH997_013025	A	G	Missense_variant	PROKKA_02449	Transcript	c.818T>C	p.Leu273Pro	A	A	A	A	A	A	A	A	A	A	A	A	A	A	A	A	A	A	A	A	A	A	A	A	A	A	A	A	A	A	A	A	A	A	A	A	A	A	A	A
	2558099	SEECH997_013030	C	T	Missense_variant	PROKKA_02450	Transcript	c.205G>A	p.Ala69Thr	C	C	C	C	C	C	C	C	C	C	C	C	C	C	C	C	C	C	C	C	C	C	C	C	C	C	C	C	C	C	C	C	C	C	C	C	C	C	C	C
	2558239	SEECH997_013030	G	T	Missense_variant	PROKKA_02450	Transcript	c.65C>A	p.Pro22Gln	G	G	G	G	G	G	G	G	G	G	G	G	G	G	G	G	G	G	G	G	G	G	G	G	G	G	G	G	G	G	G	G	G	G	G	G	G	G	G	G
	2581264	N.A.	T	C	Intergenic_region	PROKKA_02471-PROKKA_02472	Intergenic_region	n.2581264T>C		C	C	C	C	C	C	C	C	C	C	C	C	C	C	C	C	C	C	C	C	C	C	C	C	C	C	C	C	C	C	C	C	C	C	C	C	C	C	C	C
	2598937	SEECH997_013235	C	T	Missense_variant	PROKKA_02491	Transcript	c.40G>A	p.Gly14Ser	C	C	C	C	C	C	C	C	C	C	C	C	C	C	C	C	C	C	C	C	C	C	C	C	C	C	C	C	C	C	C	C	C	C	C	C	C	C	C	C
	2604209	SEECH997_013285	C	A	Missense_variant	PROKKA_02499	Transcript	c.382G>T	p.Val128Phe	C	C	C	C	C	C	C	C	C	C	C	C	C	C	C	C	C	C	C	C	C	C	C	C	C	C	C	C	C	C	C	C	C	C	C	C	C	C	C	C
	2609449	SEECH997_013320	T	G	Synonymous_variant	PROKKA_02506	Transcript	c.144A>C	p.Gly48Gly	G	G	G	G	G	G	G	G	G	G	G	G	G	G	G	G	G	G	G	G	G	G	G	G	G	G	G	G	G	G	G	G	G	G	G	G	G	G	G	G
	2625100	SEECH997_013425	A	T	Missense_variant	PROKKA_02524	Transcript	c.391T>A	p.Phe131Ile	A	A	A	A	A	A	A	A	A	A	A	A	A	A	A	A	A	A	A	A	A	A	A	A	A	A	A	A	A	A	A	A	A	A	A	A	A	A	A	A
	2627333	N.A.	C	T	Intergenic_region	PROKKA_02526-PROKKA_02527	Intergenic_region	n.2627333C>T		C	C	C	C	C	C	C	C	C	C	C	C	C	C	C	C	C	C	C	C	C	C	C	C	C	C	C	C	C	C	C	C	C	C	C	C	C	C	C	C
	2647237	SEECH997_013565	C	A	Synonymous_variant	PROKKA_02547	Transcript	c.213C>A	p.Ala71Ala	A	A	A	A	A	A	A	A	A	A	A	A	A	A	A	A	A	A	A	A	A	A	A	A	A	A	A	A	A	A	A	A	A	A	A	A	A	A	A	A
	2653245	SEECH997_013590	G	C	Missense_variant	PROKKA_02552	Transcript	c.172C>G	p.Arg58Gly	C	C	C	C	C	C	C	C	C	C	C	C	C	C	C	C	C	C	C	C	C	C	C	C	C	C	C	C	C	C	C	C	C	C	C	C	C	C	C	C
	2658944	SEECH997_013615	A	G	Synonymous_variant	PROKKA_02557	Transcript	c.1095A>G	p.Ala365Ala	G	G	G	G	G	G	G	G	G	G	G	G	G	G	G	G	G	G	G	G	G	G	G	G	G	G	G	G	G	G	G	G	G	G	G	G	G	G	G	G
	2669692	SEECH997_013670	A	G	Missense_variant	PROKKA_02568	Transcript	c.113T>C	p.Ile38Thr	A	A	A	A	A	A	A	A	A	A	A	A	A	A	A	A	A	A	A	A	A	A	A	A	A	A	A	A	A	A	A	A	A	A	A	A	A	A	A	A
	2670358	SEECH997_013675	G	C	Synonymous_variant	PROKKA_02569	Transcript	c.231G>C	p.Pro77Pro	G	G	G	G	G	G	G	G	G	G	G	G	G	G	G	G	G	G	G	G	G	G	G	G	G	G	G	G	G	G	G	G	G	G	G	G	G	G	G	G
	2680043	SEECH997_013720	G	A	Stop_gained	PROKKA_02577	Transcript	c.623G>A	p.Trp208*	G	G	G	G	G	G	G	G	G	G	G	G	G	G	G	G	G	A	A	G	A	A	G	G	G	G	G	G	G	G	G	G	A	G	A	A	A	A	G	A
	2680821	SEECH997_013725	G	A	Missense_variant	PROKKA_02578	Transcript	c.700G>A	p.Asp234Asn	G	G	G	G	G	G	G	G	G	G	G	G	G	G	G	G	G	G	G	G	G	G	G	G	G	G	G	G	G	G	G	G	G	G	G	G	G	G	G	G
	2696768	SEECH997_013800	C	T	Synonymous_variant	PROKKA_02592	Transcript	c.3111C>T	p.Arg1037Arg	T	T	T	T	T	T	T	T	T	T	T	T	T	T	T	T	T	T	T	T	T	T	T	T	T	T	T	T	T	T	T	T	T	T	T	T	T	T	T	T
	2706086	SEECH997_013850	T	C	Missense_variant	PROKKA_02601	Transcript	c.49A>G	p.Thr17Ala	T	T	T	T	T	T	T	T	T	T	T	T	T	T	T	T	T	T	T	T	T	T	T	T	T	T	T	T	T	T	T	T	T	T	T	T	T	T	T	T
	2707235	SEECH997_013865	T	G	Missense_variant	PROKKA_02604	Transcript	c.109T>G	p.Ser37Ala	G	G	G	G	G	G	G	G	G	G	G	G	G	G	G	G	G	G	G	G	G	G	G	G	G	G	G	G	G	G	G	G	G	G	G	G	G	G	G	G
	2708361	SEECH997_013875	G	A	Synonymous_variant	PROKKA_02606	Transcript	c.186G>A	p.Leu62Leu	G	G	G	G	G	G	G	G	G	G	G	G	G	G	G	G	G	G	G	G	G	G	G	G	G	G	G	G	G	G	G	G	G	G	G	G	G	G	G	G
	2718980	N.A.	C	A	Intergenic_region	PROKKA_02618-PROKKA_02619	Intergenic_region	n.2718980C>A		C	C	C	C	C	C	C	C	C	C	C	C	C	C	C	C	C	C	C	C	C	C	C	C	C	C	C	C	C	C	C	C	C	C	C	C	C	C	C	C
	2726831	SEECH997_013985	G	A	Missense_variant	PROKKA_02626	Transcript	c.440C>T	p.Ala147Val	A	A	A	A	A	A	A	A	A	A	A	G	G	G	G	G	G	G	G	G	G	G	A	A	A	A	A	A	A	G	G	G	G	G	G	G	G	G	G	G
	2730492	SEECH997_014005	A	G	Missense_variant	PROKKA_02629	Transcript	c.1234T>C	p.Ser412Pro	G	G	G	G	G	G	G	G	G	G	G	G	G	G	G	G	G	G	G	G	G	G	G	G	G	G	G	G	G	G	G	G	G	G	G	G	G	G	G	G
	2731813	SEECH997_014010	C	A	Missense_variant	PROKKA_02630	Transcript	c.391G>T	p.Ala131Ser	C	C	C	C	C	C	C	C	C	C	C	C	C	C	C	C	C	C	C	C	C	C	C	C	C	C	C	C	C	C	C	C	C	C	C	C	C	C	C	C
	2744382	SEECH997_014105	G	T	Missense_variant	PROKKA_02647	Transcript	c.994C>A	p.Gln332Lys	G	G	G	G	G	G	G	G	G	G	G	G	G	G	G	G	G	G	G	G	G	G	G	G	G	G	G	G	G	G	G	G	G	G	G	G	G	G	G	G
	2745432	N.A.	A	G	Intergenic_region	PROKKA_02647-PROKKA_02648	Intergenic_region	n.2745432A>G		A	A	A	A	A	A	A	A	A	A	A	A	A	A	A	A	A	A	A	A	A	A	A	A	A	A	A	A	A	A	A	A	A	A	A	A	A	A	A	A
	2746135	SEECH997_014110	A	G	Synonymous_variant	PROKKA_02648	Transcript	c.243A>G	p.Pro81Pro	A	A	A	A	A	A	A	A	A	A	A	A	A	A	A	A	A	A	A	A	A	A	A	A	A	A	A	A	A	A	A	A	A	A	A	A	A	A	A	A
	2758426	N.A.	T	C	Intergenic_region	PROKKA_02656-PROKKA_02657	Intergenic_region	n.2758426T>C		C	C	C	C	C	C	C	C	C	C	C	C	C	C	C	C	C	C	C	C	C	C	C	C	C	C	C	C	C	C	C	C	C	C	C	C	C	C	C	C
	2759541	SEECH997_014165	A	G	Synonymous_variant	PROKKA_02658	Transcript	c.513A>G	p.Ser171Ser	G	G	G	G	G	G	G	G	G	G	G	G	G	G	G	G	G	G	G	G	G	G	G	G	G	G	G	G	G	G	G	G	G	G	G	G	G	G	G	G
	2761582	SEECH997_014180	C	T	Missense_variant	PROKKA_02661	Transcript	c.206G>A	p.Ser69Asn	T	T	T	T	T	T	T	T	T	T	T	T	T	T	T	T	T	T	T	T	T	T	T	T	T	T	T	T	T	T	T	T	T	T	T	T	T	T	T	T
	2774637	SEECH997_014265	G	A	Synonymous_variant	PROKKA_02674	Transcript	c.708C>T	p.Ala236Ala	A	A	A	A	A	A	A	A	A	A	A	A	A	A	A	A	A	A	A	A	A	A	A	A	A	A	A	A	A	A	A	A	A	A	A	A	A	A	A	A
	2783869	SEECH997_014310	G	A	Missense_variant	PROKKA_02682	Transcript	c.1126G>A	p.Gly376Arg	G	G	G	G	G	G	G	G	G	G	G	G	G	G	G	G	G	G	G	G	G	G	G	G	G	G	G	G	G	G	G	G	G	G	G	G	G	G	G	G
	2790921	SEECH997_014355	G	T	Missense_variant	PROKKA_02691	Transcript	c.129C>A	p.Ser43Arg	G	G	G	G	G	G	G	G	G	G	G	G	G	G	G	G	G	G	G	G	G	G	G	G	G	G	G	G	G	G	G	G	G	G	G	G	G	G	G	G
	2796759	SEECH997_014395	C	T	Synonymous_variant	PROKKA_02699	Transcript	c.1431G>A	p.Gly477Gly	C	C	C	C	C	C	C	C	C	C	C	C	C	C	C	C	C	C	C	C	C	C	C	C	C	C	C	C	C	C	C	C	C	C	C	C	C	C	C	C
	2801201	SEECH997_014410	T	A	Missense_variant	PROKKA_02702	Transcript	c.323A>T	p.Lys108Met	T	T	T	T	T	T	T	T	T	T	T	T	T	T	T	T	T	T	T	T	T	T	T	T	T	T	T	T	T	T	T	T	T	T	T	T	T	T	T	T
	2875079	N.A.	A	G	Intergenic_region	PROKKA_02779-PROKKA_02780	Intergenic_region	n.2875079A>G		G	G	G	G	G	G	G	G	G	G	G	G	G	G	G	G	G	G	G	G	G	G	G	G	G	G	G	G	G	G	G	G	G	G	G	G	G	G	G	G
	2883420	SEECH997_014845	A	G	Synonymous_variant	PROKKA_02785	Transcript	c.2487T>C	p.Ala829Ala	G	G	G	G	G	G	G	G	G	G	G	G	G	G	G	G	G	G	G	G	G	G	G	G	G	G	G	G	G	G	G	G	G	G	G	G	G	G	G	G
	2886398	SEECH997_014850	C	T	Synonymous_variant	PROKKA_02786	Transcript	c.213G>A	p.Gly71Gly	C	C	C	C	C	C	C	C	C	C	C	C	C	C	C	C	C	C	C	C	C	C	C	C	C	C	C	C	C	C	C	C	C	C	C	C	C	C	C	C
	2887021	SEECH997_014855	G	A	Missense_variant	PROKKA_02787	Transcript	c.893C>T	p.Ala298Val	G	G	G	G	G	G	G	G	G	G	G	G	G	G	G	G	G	G	G	G	G	G	G	G	G	G	G	G	G	G	G	G	G	G	G	G	G	G	G	G
	2892049	SEECH997_014885	G	T	Stop_gained	PROKKA_02793	Transcript	c.866C>A	p.Ser289*	G	G	G	G	G	G	G	G	G	G	G	G	G	G	G	G	G	G	G	G	G	G	G	G	G	G	G	G	G	G	G	G	G	G	G	G	G	G	G	G
	2896643	SEECH997_014900	C	A	Missense_variant	PROKKA_02796	Transcript	c.1339G>T	p.Val447Leu	C	C	C	C	C	C	C	C	C	C	C	C	C	C	C	C	C	C	C	C	C	C	C	C	C	C	C	C	C	C	C	C	C	C	C	C	C	C	C	C
	2898789	SEECH997_014910	G	T	Missense_variant	PROKKA_02798	Transcript	c.1536C>A	p.Asn512Lys	G	G	G	G	G	G	G	G	G	G	G	G	G	G	G	G	G	G	G	G	G	G	G	G	G	G	G	G	G	G	G	G	G	G	G	G	G	G	G	G
	2965879	SEECH997_015200	G	A	Missense_variant	PROKKA_02854	Transcript	c.632C>T	p.Ala211Val	A	A	A	A	A	A	A	A	A	A	A	A	A	A	A	A	A	A	A	A	A	A	A	A	A	A	A	A	A	A	A	A	A	A	A	A	A	A	A	A
	2993596	SEECH997_015345	C	G	Missense_variant	PROKKA_02884	Transcript	c.742G>C	p.Val248Leu	C	C	C	C	C	C	C	C	C	C	C	C	C	C	C	C	C	C	C	C	C	C	C	C	C	C	C	C	C	C	C	C	C	C	C	C	C	C	C	C
	3007658	SEECH997_015410	G	A	Stop_gained	PROKKA_02897	Transcript	c.380G>A	p.Trp127*	G	G	G	G	G	G	G	G	G	G	G	G	G	G	G	A	G	G	G	G	G	G	G	G	G	G	G	G	G	G	G	G	G	G	G	G	G	G	G	G
	3029131	SEECH997_015505	G	A	Missense_variant	PROKKA_02917	Transcript	c.418C>T	p.His140Tyr	G	G	G	G	G	G	G	G	G	G	G	G	G	G	G	G	G	G	G	G	G	G	G	G	G	G	G	G	G	G	G	G	G	G	G	G	G	G	G	G
	3031607	SEECH997_015510	G	A	Missense_variant	PROKKA_02918	Transcript	c.116C>T	p.Ala39Val	G	G	G	G	G	G	G	G	G	G	G	G	G	G	G	G	G	G	G	G	G	G	G	G	G	G	G	G	G	G	G	G	G	G	G	G	G	G	G	G
	3034213	SEECH997_015525	A	T	Missense_variant	PROKKA_02921	Transcript	c.19A>T	p.Ile7Phe	A	A	A	A	A	A	A	A	A	A	A	A	A	A	A	A	A	A	A	A	A	A	A	A	A	A	A	A	A	A	A	A	A	A	A	A	A	A	A	A
	3053430	SEECH997_015625	C	T	Synonymous_variant	PROKKA_02939	Transcript	c.216G>A	p.Gln72Gln	C	C	C	C	C	C	C	C	C	C	C	C	C	C	C	C	C	C	C	C	C	C	C	C	C	C	C	C	C	C	C	C	C	C	C	C	C	C	C	C
	3067926	SEECH997_015695	A	T	Missense_variant	PROKKA_02952	Transcript	c.973T>A	p.Trp325Arg	A	A	A	A	A	A	A	A	A	A	A	A	A	A	A	A	A	A	A	A	A	A	A	A	A	A	A	A	A	A	A	A	A	A	A	A	A	A	A	A
	3080900	N.A.	C	G	Intergenic_region	PROKKA_02964-PROKKA_02965	Intergenic_region	n.3080900C>G		C	C	C	C	C	C	C	C	C	C	C	C	C	C	C	C	C	C	C	C	C	C	C	C	C	C	C	C	C	C	C	C	C	C	C	C	C	C	C	C
	3083012	SEECH997_015775	C	T	Synonymous_variant	PROKKA_02967	Transcript	c.651G>A	p.Ser217Ser	C	C	C	C	C	C	C	C	C	C	C	C	C	C	C	C	C	C	C	C	C	C	C	C	C	C	C	C	C	C	C	C	C	C	C	C	C	C	C	C
	3086605	SEECH997_015790	G	A	Missense_variant	PROKKA_02970	Transcript	c.920G>A	p.Gly307Glu	G	G	G	G	G	G	G	G	G	G	G	G	G	G	G	G	G	G	G	G	G	G	G	G	G	G	G	G	G	G	G	G	G	G	G	G	G	G	G	G
	3097265	SEECH997_015885	G	A	Synonymous_variant	PROKKA_02988	Transcript	c.180C>T	p.Asn60Asn	G	G	G	G	G	G	G	G	G	G	G	G	G	G	G	G	G	G	G	G	G	G	G	G	G	G	G	G	G	G	G	G	G	G	G	G	G	G	G	G
	3116711	SEECH997_015965	C	A	Missense_variant	PROKKA_03004	Transcript	c.123G>T	p.Glu41Asp	C	C	C	C	C	C	C	C	C	C	C	C	C	C	C	C	C	C	C	C	C	C	C	C	C	C	C	C	C	C	C	C	C	C	C	C	C	C	C	C
	3119086	SEECH997_015975	C	T	Missense_variant	PROKKA_03006	Transcript	c.556G>A	p.Val186Ile	C	C	C	C	C	C	C	C	C	C	C	C	C	C	C	C	C	C	C	C	C	C	C	C	C	C	C	C	C	C	C	C	C	C	C	C	C	C	C	C
	3121936	SEECH997_015990	C	T	Synonymous_variant	PROKKA_03009	Transcript	c.546G>A	p.Pro182Pro	C	C	C	C	C	C	C	C	C	C	C	C	C	C	C	C	C	C	C	C	C	C	C	C	C	C	C	C	C	C	C	C	C	C	C	C	C	C	C	C
	3126232	N.A.	T	A	Intergenic_region	PROKKA_03013-PROKKA_03014	Intergenic_region	n.3126232T>A		T	T	T	T	T	T	T	T	T	T	T	T	T	T	T	T	T	T	T	T	T	T	T	T	T	T	T	T	T	T	T	T	T	T	T	T	T	T	T	T
	3153287	N.A.	G	A	Intergenic_region	PROKKA_03037-PROKKA_03038	Intergenic_region	n.3153287G>A		A	A	A	A	A	A	A	A	A	A	A	A	A	A	A	A	A	A	A	A	A	A	A	A	A	A	A	A	A	A	A	A	A	A	A	A	A	A	A	A
	3159301	N.A.	G	A	Intergenic_region	PROKKA_03042-PROKKA_03043	Intergenic_region	n.3159301G>A		G	G	G	G	G	G	G	G	G	G	G	G	G	G	G	G	G	G	G	G	G	G	G	G	G	G	G	G	G	G	G	G	G	G	G	G	G	G	G	G
	3208948	SEECH997_016420	G	A	Missense_variant	PROKKA_03094	Transcript	c.1097G>A	p.Gly366Asp	G	G	G	G	G	G	G	G	G	G	G	G	G	G	G	G	G	G	G	G	G	G	G	G	G	G	G	G	G	G	G	G	G	G	G	G	G	G	G	G
	3213132	SEECH997_016445	G	A	Missense_variant	PROKKA_03099	Transcript	c.73G>A	p.Asp25Asn	G	G	G	G	G	G	G	G	G	G	G	G	G	G	G	G	G	G	G	G	G	G	G	G	G	G	G	G	G	G	G	G	G	G	G	G	G	G	G	G
	3230793	SEECH997_016540	T	A	Synonymous_variant	PROKKA_03116	Transcript	c.108T>A	p.Ile36Ile	T	T	T	T	T	T	T	T	T	T	T	T	T	T	T	T	T	T	T	T	A	T	T	T	T	T	T	T	T	T	T	T	T	T	T	T	T	T	T	T
	3244498	SEECH997_016600	G	A	Missense_variant	PROKKA_03128	Transcript	c.814G>A	p.Val272Ile	G	G	G	G	G	G	G	G	G	G	G	G	G	G	G	G	G	G	G	G	G	G	G	G	G	G	G	G	G	G	G	G	G	G	G	A	G	G	G	G
	3246051	N.A.	A	G	Intergenic_region	PROKKA_03129-PROKKA_03130	Intergenic_region	n.3246051A>G		A	A	A	A	A	A	A	A	A	A	A	A	A	A	A	A	A	A	A	A	A	A	A	A	A	A	A	A	A	A	A	A	A	A	A	A	A	A	A	A
	3266538	SEECH997_016700	C	T	Missense_variant	PROKKA_03147	Transcript	c.1298G>A	p.Cys433Tyr	T	C	C	C	C	C	C	C	C	C	C	C	C	C	C	C	C	C	C	C	C	C	C	C	C	C	C	C	C	C	C	C	C	C	C	C	C	C	C	C
	3269555	SEECH997_016710	G	A	Synonymous_variant	PROKKA_03149	Transcript	c.414C>T	p.Ala138Ala	A	A	A	A	A	A	A	A	A	A	A	A	A	A	A	A	A	A	A	A	A	A	A	A	A	A	A	A	A	A	A	A	A	A	A	A	A	A	A	A
	3277519	SEECH997_016775	G	A	Missense_variant	PROKKA_03160	Transcript	c.278C>T	p.Thr93Met	G	G	G	G	G	G	G	G	G	G	G	G	G	G	G	G	G	G	A	G	G	G	G	G	G	G	G	G	G	G	G	G	G	G	A	G	G	G	G	G
	3283882	N.A.	C	T	Intergenic_region	PROKKA_03165-PROKKA_03166	Intergenic_region	n.3283882C>T		C	C	C	C	C	C	C	C	C	C	C	C	C	C	C	C	C	C	C	C	C	C	C	C	C	C	C	C	C	C	C	C	C	C	C	C	C	C	C	C
	3293520	SEECH997_016875	G	A	Synonymous_variant	PROKKA_03178	Transcript	c.804C>T	p.Ile268Ile	G	G	G	G	G	G	G	G	G	G	G	G	G	G	G	G	G	G	G	G	G	G	G	G	G	G	G	G	G	G	G	G	G	G	G	G	G	G	G	G
	3311286	SEECH997_016960	G	T	Missense_variant	PROKKA_03196	Transcript	c.1382C>A	p.Pro461Gln	G	G	G	G	G	G	G	G	G	G	G	G	G	G	G	G	G	G	G	G	G	G	G	G	G	G	G	G	G	G	G	G	G	G	G	G	G	G	G	G
	3311505	SEECH997_016960	A	C	Missense_variant	PROKKA_03196	Transcript	c.1163T>G	p.Val388Gly	A	A	A	A	A	A	A	A	A	A	A	A	A	A	A	A	A	A	A	A	A	A	A	A	A	A	A	A	A	A	A	A	A	A	A	A	A	A	A	A
	3312043	SEECH997_016960	G	T	Missense_variant	PROKKA_03196	Transcript	c.625C>A	p.Pro209Thr	G	G	G	G	G	G	G	G	G	G	G	G	G	G	G	G	G	G	G	G	G	G	G	G	G	G	G	G	G	G	G	G	G	G	G	G	G	G	G	G
	3312219	SEECH997_016960	C	T	Missense_variant	PROKKA_03196	Transcript	c.449G>A	p.Arg150His	C	C	C	C	C	C	C	C	C	C	C	C	C	C	C	C	C	C	C	C	C	C	C	C	C	C	C	C	C	C	C	C	C	C	C	C	C	C	C	C
	3396895	SEECH997_017410	A	T	Missense_variant	PROKKA_03280	Transcript	c.197T>A	p.Leu66Gln	A	A	A	A	A	A	A	A	A	A	A	A	A	A	A	A	A	A	A	A	A	A	A	A	A	A	A	A	A	A	A	A	A	A	A	A	A	A	A	A
	3397113	N.A.	G	A	Intergenic_region	PROKKA_03280-PROKKA_03281	Intergenic_region	n.3397113G>A		G	G	G	G	G	G	G	G	G	G	G	G	G	G	G	G	G	G	G	G	G	G	G	G	G	G	G	G	G	G	G	G	G	G	G	G	G	G	G	G
	3399282	SEECH997_017430	C	T	Synonymous_variant	PROKKA_03283	Transcript	c.1329G>A	p.Leu443Leu	C	C	C	C	C	C	C	C	C	C	C	C	C	C	C	C	C	C	C	C	C	C	C	C	C	C	C	C	C	C	C	C	C	C	C	C	C	C	C	C
	3405338	SEECH997_017465	C	T	Missense_variant	PROKKA_03289	Transcript	c.1453G>A	p.Val485Ile	C	C	C	C	C	C	C	C	C	C	C	C	C	C	C	C	C	C	C	C	C	C	C	C	C	C	C	C	C	C	C	C	C	C	C	C	C	C	C	C
	3416245	SEECH997_017495	A	C	Missense_variant	PROKKA_03295	Transcript	c.2653A>C	p.Ile885Leu	A	A	A	A	A	A	A	A	A	A	A	A	A	A	A	A	A	A	A	A	A	A	A	A	A	A	A	A	A	A	A	A	A	A	A	A	A	A	A	A
	3416579	SEECH997_017495	T	C	Missense_variant	PROKKA_03295	Transcript	c.2987T>C	p.Leu996Pro	T	T	T	T	T	T	T	T	T	T	T	T	T	T	T	T	C	T	T	T	T	T	T	T	T	T	T	T	T	T	T	T	T	T	T	T	T	T	T	T
	3424938	SEECH997_017550	C	A	Synonymous_variant	PROKKA_03306	Transcript	c.318G>T	p.Ala106Ala	A	A	A	A	A	A	A	A	A	A	A	A	A	A	A	A	A	A	A	A	A	A	A	A	A	A	A	A	A	A	A	A	A	A	A	A	A	A	A	A
	3444539	SEECH997_017640	A	G	Synonymous_variant	PROKKA_03322	Transcript	c.519T>C	p.Arg173Arg	G	G	G	G	G	G	G	G	G	G	G	G	G	G	G	G	G	G	G	G	G	G	G	G	G	G	G	G	G	G	G	G	G	G	G	G	G	G	G	G
	3449451	SEECH997_017660	A	G	Missense_variant	PROKKA_03326	Transcript	c.904T>C	p.Trp302Arg	A	A	A	A	A	A	A	A	A	A	A	A	A	A	A	A	A	A	A	A	A	A	A	A	A	A	A	A	A	A	A	A	A	A	A	A	A	A	A	A
	3451458	SEECH997_017670	T	C	Missense_variant	PROKKA_03327	Transcript	c.65A>G	p.Asp22Gly	T	T	T	T	T	T	T	T	T	T	T	T	T	T	T	T	T	T	T	T	T	T	T	T	T	T	T	T	T	T	T	T	T	T	T	T	T	T	T	T
	3500691	SEECH997_017910	T	C	Synonymous_variant	PROKKA_03374	Transcript	c.129A>G	p.Val43Val	T	T	T	T	T	T	T	T	T	T	T	T	T	T	T	T	T	T	T	T	T	T	T	T	T	T	T	T	T	T	T	T	T	T	T	T	T	T	T	T
	3504106	SEECH997_017920	G	A	Missense_variant	PROKKA_03376	Transcript	c.665C>T	p.Pro222Leu	G	G	G	G	G	G	G	G	G	G	G	G	G	G	G	G	G	G	G	G	G	G	G	G	G	G	G	G	G	G	G	G	G	G	G	G	G	G	G	G
	3510590	N.A.	G	A	Intergenic_region	PROKKA_03381-PROKKA_03382	Intergenic_region	n.3510590G>A		G	G	G	G	G	G	G	G	G	G	G	G	G	G	G	G	G	G	G	G	G	G	G	G	G	G	G	G	G	G	G	G	G	G	G	G	G	G	G	G
	3519040	SEECH997_017990	G	A	Missense_variant	PROKKA_03390	Transcript	c.430C>T	p.Arg144Cys	G	G	G	G	G	G	G	G	G	G	G	G	G	G	G	G	G	G	G	G	G	G	G	G	G	G	G	G	G	G	G	G	G	G	G	G	G	G	G	G
	3521123	SEECH997_018000	C	T	Synonymous_variant	PROKKA_03392	Transcript	c.624C>T	p.Gly208Gly	C	C	C	C	C	C	C	C	C	C	C	C	C	C	C	C	C	C	C	C	C	C	C	C	C	C	C	C	C	C	C	C	C	C	C	C	C	C	C	C
	3537968	N.A.	G	A	Intergenic_region	PROKKA_03406-PROKKA_03407	Intergenic_region	n.3537968G>A		A	A	A	A	A	A	A	A	A	A	A	A	A	A	A	A	A	A	A	A	A	A	A	A	A	A	A	A	A	A	A	A	A	A	A	A	A	A	A	A
	3542061	SEECH997_018110	G	T	Synonymous_variant	PROKKA_03409	Transcript	c.69C>A	p.Pro23Pro	T	T	T	T	T	T	T	T	T	T	T	T	T	T	T	T	T	T	T	T	T	T	T	T	T	T	T	T	T	T	T	T	T	T	T	T	T	T	T	T
	3570171	SEECH997_018290	G	A	Missense_variant	PROKKA_03443	Transcript	c.220C>T	p.Pro74Ser	A	G	G	G	G	G	G	G	G	G	G	G	G	G	G	G	G	G	G	G	G	G	G	G	G	G	G	G	G	G	G	G	G	G	G	G	G	G	G	G
	3627571	SEECH997_018565	G	T	Missense_variant	PROKKA_03495	Transcript	c.2471G>T	p.Gly824Val	G	G	G	G	G	G	G	G	G	G	G	G	G	G	G	G	G	G	G	G	G	G	G	G	G	G	G	G	G	G	G	G	G	G	G	G	G	G	G	G
	3629889	SEECH997_018575	G	A	Synonymous_variant	PROKKA_03497	Transcript	c.1041C>T	p.Ser347Ser	A	A	A	A	A	A	A	A	A	A	A	A	A	A	A	A	A	A	A	A	A	A	A	A	A	A	A	A	A	A	A	A	A	A	A	A	A	A	A	A
	3691859	SEECH997_018850	C	T	Missense_variant	PROKKA_03550	Transcript	c.178G>A	p.Gly60Ser	C	C	C	C	C	C	C	C	C	C	C	C	C	C	T	C	C	C	C	C	C	C	C	C	C	C	C	C	C	C	C	C	C	C	C	C	C	C	C	C
	3700580	SEECH997_018875	G	A	Missense_variant	PROKKA_03555	Transcript	c.577G>A	p.Gly193Ser	G	G	G	G	G	G	G	G	G	G	G	G	G	G	G	G	G	G	G	G	G	G	G	G	G	G	G	G	G	G	G	G	G	G	G	G	G	G	G	G
	3763922	SEECH997_019165	T	A	Missense_variant	PROKKA_03608	Transcript	c.2335T>A	p.Trp779Arg	T	T	T	T	T	T	T	T	T	T	T	T	T	T	T	T	T	T	T	T	T	T	T	T	T	T	T	T	T	T	T	T	T	T	T	T	A	T	T	T
	3769438	SEECH997_019185	T	C	Synonymous_variant	PROKKA_03612	Transcript	c.705T>C	p.Arg235Arg	C	C	C	C	C	C	C	C	C	C	C	C	C	C	C	C	C	C	C	C	C	C	C	C	C	C	C	C	C	C	C	C	C	C	C	C	C	C	C	C
	3774679	SEECH997_019215	G	A	Synonymous_variant	PROKKA_03618	Transcript	c.1140C>T	p.Arg380Arg	A	A	A	A	A	A	A	A	A	A	A	A	A	A	A	A	A	A	A	A	A	A	A	A	A	A	A	A	A	A	A	A	A	A	A	A	A	A	A	A
	3783952	SEECH997_019270	G	T	Missense_variant	PROKKA_03626	Transcript	c.335C>A	p.Ala112Asp	G	G	G	G	G	G	G	G	G	G	G	G	G	G	G	G	G	G	G	G	G	G	G	G	G	G	G	G	G	G	G	G	G	G	G	G	G	G	G	G
	3791201	SEECH997_019305	T	G	Missense_variant	PROKKA_03632	Transcript	c.572T>G	p.Val191Gly	T	T	T	T	T	T	T	T	T	T	T	T	T	T	T	T	T	T	T	T	T	T	T	T	T	T	T	T	T	T	T	T	T	T	T	T	T	T	T	T
	3804828	SEECH997_019360	T	G	Synonymous_variant	PROKKA_03644	Transcript	c.210A>C	p.Ala70Ala	G	G	G	G	G	G	G	G	G	G	G	G	G	G	G	G	G	G	G	G	G	G	G	G	G	G	G	G	G	G	G	G	G	G	G	G	G	G	G	G
	3812540	SEECH997_019390	G	A	Missense_variant	PROKKA_03650	Transcript	c.1247G>A	p.Arg416Gln	G	G	G	G	G	G	A	G	G	G	G	G	G	G	G	G	G	G	G	G	G	G	G	G	G	G	G	G	G	G	G	G	G	G	G	G	G	G	G	G
	3844278	SEECH997_019530	C	T	Missense_variant	PROKKA_03677	Transcript	c.475G>A	p.Gly159Arg	C	C	C	C	C	C	C	C	C	C	C	C	C	C	C	C	C	C	C	C	C	C	C	C	C	C	C	C	C	C	C	C	C	C	C	C	C	C	C	C
	3867159	SEECH997_019630	A	C	Missense_variant	PROKKA_03698	Transcript	c.1210A>C	p.Ser404Arg	A	A	A	A	A	A	A	A	A	A	A	A	A	A	A	A	A	A	A	A	A	A	A	A	A	A	A	A	A	A	A	A	A	A	A	A	A	A	A	A
	3874000	SEECH997_019660	G	A	Synonymous_variant	PROKKA_03703	Transcript	c.57C>T	p.Ala19Ala	A	A	A	A	A	A	A	A	A	A	A	A	A	A	A	A	A	A	A	A	A	A	A	A	A	A	A	A	A	A	A	A	A	A	A	A	A	A	A	A
	3896456	SEECH997_019770	G	T	Missense_variant	PROKKA_03723	Transcript	c.47C>A	p.Ala16Asp	T	T	T	T	T	T	T	T	T	T	T	T	T	T	T	T	T	T	T	T	T	T	T	T	T	T	T	T	T	T	T	T	T	T	T	T	T	T	T	T
	3907161	SEECH997_019830	G	A	Missense_variant	PROKKA_03734	Transcript	c.1282C>T	p.Pro428Ser	G	G	G	G	G	G	G	G	G	G	G	G	G	G	G	G	G	G	G	G	G	G	G	G	G	G	G	G	G	G	G	G	G	G	G	G	G	G	G	G
	3919256	SEECH997_019890	G	A	Missense_variant	PROKKA_03746	Transcript	c.647G>A	p.Ser216Asn	G	G	G	G	G	G	G	G	G	G	G	G	G	G	G	G	G	G	G	G	G	G	G	G	G	G	G	G	G	G	G	G	G	G	G	G	G	G	G	G
	3944263	N.A.	A	G	Intergenic_region	PROKKA_03773-PROKKA_03774	Intergenic_region	n.3944263A>G		G	G	G	G	G	G	G	G	G	G	G	G	G	G	G	G	G	G	G	G	G	G	G	G	G	G	G	G	G	G	G	G	G	G	G	G	G	G	G	G
	3948980	SEECH997_020045	C	T	Synonymous_variant	PROKKA_03777	Transcript	c.420C>T	p.Ile140Ile	T	T	T	T	T	T	T	T	T	T	T	T	T	T	T	T	T	T	T	T	T	T	T	T	T	T	T	T	T	T	T	T	T	T	T	T	T	T	T	T
	3951170	SEECH997_020055	C	T	Missense_variant	PROKKA_03779	Transcript	c.845C>T	p.Thr282Ile	C	C	C	C	C	C	C	C	C	C	C	C	C	C	C	C	C	C	C	C	C	C	C	C	C	C	C	C	C	C	C	C	C	C	C	C	C	C	C	C
	3954371	SEECH997_020075	G	A	Missense_variant	PROKKA_03782	Transcript	c.912G>A	p.Met304Ile	G	G	G	G	G	G	G	G	G	G	G	G	G	G	G	G	G	G	G	G	A	G	G	G	G	G	G	G	G	G	G	G	G	G	G	G	G	G	G	G
	3955278	N.A.	G	A	Intergenic_region	PROKKA_03783-PROKKA_03784	Intergenic_region	n.3955278G>A		G	G	G	G	G	G	G	G	G	G	G	G	G	G	G	G	G	G	G	G	G	G	G	G	G	G	G	G	G	G	G	G	G	G	G	G	G	G	G	G
	3965151	SEECH997_020140	G	A	Synonymous_variant	PROKKA_03794	Transcript	c.12G>A	p.Leu4Leu	G	G	G	G	G	G	G	G	G	G	G	G	G	G	G	G	G	G	G	G	G	G	G	G	G	G	G	G	G	G	G	G	G	G	G	G	G	G	G	G
	3980162	SEECH997_020250	A	G	Synonymous_variant	PROKKA_03818	Transcript	c.363T>C	p.Thr121Thr	A	A	A	A	A	A	A	A	A	A	A	A	A	A	A	A	A	A	A	A	A	A	A	A	A	A	A	A	A	A	A	A	A	A	A	A	A	A	A	A
	3988696	SEECH997_020295	C	A	Missense_variant	PROKKA_03826	Transcript	c.3246C>A	p.Asn1082Lys	C	C	C	C	C	C	C	C	C	C	C	C	C	C	C	C	C	C	C	C	C	C	C	C	C	C	C	C	C	C	C	C	C	C	C	C	C	C	C	C
	4005948	SEECH997_020385	G	A	Missense_variant	PROKKA_03842	Transcript	c.302G>A	p.Arg101His	G	G	G	G	G	G	G	G	G	G	G	G	G	G	G	G	G	G	G	G	G	G	G	G	G	G	G	G	G	G	G	G	G	G	G	G	G	G	G	G
	4016212	SEECH997_020435	G	A	Synonymous_variant	PROKKA_03851	Transcript	c.762G>A	p.Ala254Ala	G	G	G	G	G	G	G	G	G	G	G	G	G	G	G	G	G	G	G	G	G	G	G	G	G	G	G	G	G	G	G	G	G	G	G	G	A	G	G	G
	4024381	SEECH997_020480	G	A	Synonymous_variant	PROKKA_03860	Transcript	c.1380C>T	p.Val460Val	G	G	G	G	G	G	G	G	G	G	G	G	G	G	G	G	G	G	G	G	G	G	G	G	G	G	G	G	G	G	G	G	G	G	G	G	G	G	G	G
	4041409	SEECH997_020560	C	T	Missense_variant	PROKKA_03876	Transcript	c.187G>A	p.Glu63Lys	C	C	C	C	C	C	C	C	C	C	C	C	C	C	C	C	C	C	C	C	C	C	C	C	C	C	C	C	C	C	C	C	C	T	C	C	C	C	C	C
	4043977	SEECH997_020575	G	A	Missense_variant	PROKKA_03879	Transcript	c.163G>A	p.Asp55Asn	G	G	G	G	G	G	G	G	G	G	G	G	G	G	G	G	G	G	G	G	G	G	G	G	G	G	G	G	G	G	G	G	G	G	G	G	G	G	G	G
	4055871	SEECH997_020620	G	A	Synonymous_variant	PROKKA_03890	Transcript	c.661C>T	p.Leu221Leu	G	G	G	G	G	G	G	G	G	G	G	G	G	G	G	G	G	G	G	G	G	G	G	G	G	G	G	G	G	G	G	G	G	G	G	G	G	G	G	G
	4062764	N.A.	C	T	Intergenic_region	PROKKA_03895-PROKKA_03896	Intergenic_region	n.4062764C>T		C	C	C	C	C	C	C	C	C	C	C	C	C	C	C	C	C	C	C	C	C	C	C	C	C	C	C	C	C	C	C	C	C	C	C	T	C	C	C	C
	4064451	SEECH997_020660	G	T	Missense_variant	PROKKA_03897	Transcript	c.184G>T	p.Ala62Ser	T	T	T	T	T	T	T	T	T	T	T	T	G	G	G	G	G	G	G	G	G	G	T	T	T	T	T	T	T	G	G	G	G	G	G	G	G	G	G	G
	4114746	N.A.	C	T	Intergenic_region	PROKKA_03949-PROKKA_03950	Intergenic_region	n.4114746C>T		C	C	C	C	C	C	C	C	C	C	C	C	C	C	C	C	C	C	C	C	C	C	C	C	C	C	C	C	C	C	C	C	C	C	C	C	C	C	C	C
	4122482	SEECH997_020970	C	T	Missense_variant	PROKKA_03957	Transcript	c.1036G>A	p.Ala346Thr	T	T	T	T	T	T	T	T	T	T	T	T	T	T	T	T	T	T	T	T	T	T	T	T	T	T	T	T	T	T	T	T	T	T	T	T	T	T	T	T
	4136152	SEECH997_021035	T	A	Missense_variant	PROKKA_03970	Transcript	c.1393A>T	p.Ser465Cys	T	T	T	T	T	T	T	T	T	T	T	T	T	T	T	T	T	T	T	T	T	T	T	T	T	T	T	T	T	T	T	T	T	T	T	T	T	T	T	T
	4143384	N.A.	A	G	Intergenic_region	PROKKA_03977-PROKKA_03978	Intergenic_region	n.4143384A>G		A	A	A	A	A	A	A	A	A	A	A	A	A	A	A	A	A	A	A	A	A	A	A	A	A	A	A	A	A	A	A	A	A	A	A	A	A	A	A	A
	4150675	SEECH997_021120	C	T	Stop_gained	PROKKA_03987	Transcript	c.355C>T	p.Gln119*	C	C	C	C	C	C	C	C	C	C	C	C	C	C	C	C	C	C	C	C	C	C	C	C	C	C	C	C	C	C	C	C	C	C	C	C	C	C	C	C
	4166203	SEECH997_021215	G	T	Missense_variant	PROKKA_04005	Transcript	c.418C>A	p.Arg140Ser	G	G	G	G	G	G	G	G	G	G	G	G	G	G	G	G	G	G	G	G	G	G	G	G	G	G	G	G	G	G	G	G	G	G	G	G	G	G	G	G
	4171049	SEECH997_021235	G	A	Stop_gained	PROKKA_04009	Transcript	c.262C>T	p.Gln88*	G	G	G	G	G	G	G	G	G	G	G	G	G	G	G	G	G	G	G	G	G	G	G	G	G	G	G	G	G	G	G	G	G	G	G	G	G	G	G	G
	4190932	SEECH997_021330	G	A	Missense_variant	PROKKA_04027	Transcript	c.838C>T	p.Arg280Cys	A	A	A	A	A	A	A	A	A	A	A	A	A	A	A	A	A	A	A	A	A	A	A	A	A	A	A	A	A	A	A	A	A	A	A	A	A	A	A	A
	4195179	SEECH997_021340	G	A	Synonymous_variant	PROKKA_04029	Transcript	c.1974G>A	p.Leu658Leu	G	G	G	G	G	G	G	G	G	G	G	G	G	G	G	G	G	G	G	G	G	G	G	G	G	G	G	G	G	G	G	G	G	G	G	G	G	G	G	G
	4205156	N.A.	G	A	Intergenic_region	PROKKA_04039-PROKKA_04040	Intergenic_region	n.4205156G>A		G	G	G	G	G	G	G	G	G	G	G	G	G	G	G	G	G	G	G	G	G	G	G	G	G	G	G	G	G	G	G	G	G	G	G	G	G	G	G	G
	4209235	SEECH997_021405	G	A	Synonymous_variant	PROKKA_04043	Transcript	c.222G>A	p.Ala74Ala	G	G	G	G	G	G	G	G	G	G	G	G	G	G	G	G	G	G	G	G	G	G	G	G	G	G	G	G	G	G	G	G	G	G	G	G	G	G	G	G
	4213892	SEECH997_021425	G	A	Synonymous_variant	PROKKA_04047	Transcript	c.480C>T	p.Ala160Ala	G	G	G	G	G	G	G	G	G	G	G	G	G	G	G	G	G	G	G	G	G	G	G	G	G	G	G	G	G	G	G	G	G	G	G	G	G	G	G	G
	4230988	SEECH997_021525	G	A	Missense_variant	PROKKA_04063	Transcript	c.829C>T	p.Arg277Trp	G	G	G	G	G	G	G	G	G	G	G	G	G	G	G	G	G	G	G	G	G	A	G	G	G	G	G	G	G	G	G	G	G	G	G	G	G	A	G	G
	4240807	SEECH997_021540	G	A	Synonymous_variant	PROKKA_04066	Transcript	c.10923C>T	p.Thr3641Thr	A	A	A	A	A	A	A	A	A	A	A	A	A	A	A	A	A	A	A	A	A	A	A	A	A	A	A	A	A	A	A	A	A	A	A	A	A	A	A	A
	4253983	SEECH997_021550	G	T	Missense_variant	PROKKA_04068	Transcript	c.357C>A	p.Asp119Glu	G	G	G	G	G	G	G	G	G	G	G	G	G	G	G	G	G	G	G	G	G	G	G	G	G	G	G	G	G	G	G	G	G	G	G	G	G	G	G	G
	4259844	SEECH997_021575	G	T	Synonymous_variant	PROKKA_04072	Transcript	c.1533G>T	p.Val511Val	G	G	G	G	G	G	G	G	G	G	G	G	G	G	G	G	G	G	G	G	G	G	G	G	G	G	G	G	G	G	G	G	G	G	G	G	G	G	G	G
	4283817	N.A.	A	C	Intergenic_region	PROKKA_04095-PROKKA_04096	Intergenic_region	n.4283817A>C		A	A	A	A	A	A	A	A	A	A	A	A	A	A	A	A	A	A	A	A	A	A	A	A	A	A	A	A	A	A	A	A	A	A	A	A	A	A	A	A
	4284464	SEECH997_021695	A	G	Missense_variant	PROKKA_04096	Transcript	c.632A>G	p.Asn211Ser	A	A	A	A	A	A	A	A	A	A	A	A	A	A	A	A	A	A	A	A	A	A	A	A	A	A	A	A	A	A	A	A	A	A	A	A	A	A	A	A
	4285894	SEECH997_021700	G	A	Missense_variant	PROKKA_04097	Transcript	c.740G>A	p.Gly247Asp	G	G	G	G	G	A	G	G	G	G	G	G	G	G	G	G	G	G	G	G	G	G	G	G	G	G	G	G	G	G	G	G	G	G	G	G	G	G	G	G
	4309589	SEECH997_021805	G	C	Synonymous_variant	PROKKA_04116	Transcript	c.957C>G	p.Ala319Ala	C	C	C	C	C	C	C	C	C	C	C	C	C	C	C	C	C	C	C	C	C	C	C	C	C	C	C	C	C	C	C	C	C	C	C	C	C	C	C	C
	4315187	SEECH997_021825	T	C	Missense_variant	PROKKA_04120	Transcript	c.26A>G	p.Glu9Gly	T	T	T	T	T	T	T	T	T	T	T	T	T	T	T	T	T	T	T	T	T	T	T	T	T	T	T	T	T	T	T	T	T	T	T	T	T	T	T	T
	4360389	SEECH997_022065	A	T	Missense_variant	PROKKA_04162	Transcript	c.671T>A	p.Ile224Asn	A	A	A	A	A	A	A	A	A	A	A	A	A	A	A	A	A	A	A	A	A	A	A	A	A	A	A	A	A	A	A	A	A	A	A	A	A	A	A	A
	4372854	SEECH997_022120	A	G	Synonymous_variant	PROKKA_04173	Transcript	c.309T>C	p.Asn103Asn	G	G	G	G	G	G	G	G	G	G	G	G	G	G	G	G	G	G	G	G	G	G	G	G	G	G	G	G	G	G	G	G	G	G	G	G	G	G	G	G
	4433851	SEECH997_022385	T	C	Missense_variant	PROKKA_04224	Transcript	c.635T>C	p.Ile212Thr	T	T	T	T	T	T	T	T	T	T	T	T	T	T	T	T	T	T	T	T	T	T	T	T	T	T	T	T	T	T	T	T	T	T	T	T	T	T	T	T
	4445308	N.A.	C	A	Intergenic_region	PROKKA_04235-PROKKA_04236	Intergenic_region	n.4445308C>A		C	C	C	C	C	C	C	C	C	C	C	C	C	C	C	C	C	C	C	C	C	C	C	C	C	C	C	C	C	C	C	C	C	C	C	C	C	C	C	C
	4449325	SEECH997_022470	C	T	Missense_variant	PROKKA_04241	Transcript	c.598G>A	p.Ala200Thr	C	C	C	C	C	C	C	C	C	C	C	C	C	C	C	C	C	C	C	C	C	C	C	C	C	C	C	C	C	C	C	C	C	C	C	C	C	C	C	C
	4518523	SEECH997_022820	C	T	Missense_variant	PROKKA_04309	Transcript	c.310C>T	p.Pro104Ser	C	C	C	C	C	C	C	C	C	C	C	C	C	C	C	C	C	C	C	C	C	C	C	C	C	C	C	C	C	C	C	C	C	C	C	C	C	C	C	C
	4577648	SEECH997_023120	G	A	Synonymous_variant	PROKKA_04367	Transcript	c.1008C>T	p.Ala336Ala	G	G	G	G	G	G	G	G	G	G	G	G	G	G	G	G	G	G	G	G	G	G	G	G	G	G	G	G	G	G	G	G	G	G	G	G	G	G	G	G
	4586913	N.A.	G	T	Intergenic_region	PROKKA_04374-PROKKA_04375	Intergenic_region	n.4586913G>T		G	G	G	G	G	G	G	G	G	G	G	G	G	G	G	G	G	G	G	G	G	G	G	G	G	G	G	G	G	G	G	T	G	G	G	G	G	G	G	G
	4593564	SEECH997_023185	A	G	Synonymous_variant	PROKKA_04379	Transcript	c.456A>G	p.Leu152Leu	G	G	G	G	G	G	G	G	G	G	G	G	G	G	G	G	G	G	G	G	G	G	G	G	G	G	G	G	G	G	G	G	G	G	G	G	G	G	G	G
	4593735	SEECH997_023185	T	C	Synonymous_variant	PROKKA_04379	Transcript	c.627T>C	p.Phe209Phe	C	C	C	C	C	C	C	C	C	C	C	C	C	C	C	C	C	C	C	C	C	C	C	C	C	C	C	C	C	C	C	C	C	C	C	C	C	C	C	C
	4616125	SEECH997_023305	G	T	Missense_variant	PROKKA_04401	Transcript	c.521C>A	p.Thr174Lys	G	G	G	G	G	G	G	G	G	G	G	G	G	G	G	G	G	G	G	G	G	G	G	G	G	G	G	G	G	G	G	G	G	G	G	G	G	G	G	G
	4625007	N.A.	C	T	Intergenic_region	PROKKA_04407-PROKKA_04408	Intergenic_region	n.4625007C>T		C	C	C	C	C	C	C	C	C	C	C	C	C	C	C	C	C	C	C	C	C	C	C	C	C	C	C	C	C	C	C	C	C	C	C	C	C	C	C	C
	4631355	SEECH997_023375	C	A	Synonymous_variant	PROKKA_04415	Transcript	c.99C>A	p.Ile33Ile	C	C	C	C	C	C	C	C	C	C	C	C	C	C	C	C	C	C	C	C	C	C	C	C	C	C	C	C	C	C	C	C	C	C	C	C	C	C	C	C
	a Nucleotide position on the chromosome of S. Chester strain ATCC 11997.
	b Unique identifier of a gene including the nucleotide in the S. Chester ATCC 11997 genome (GenBank accession number CP019178.1).
	c A nucleotide possessed by S. Chester strain ATCC 11997 (the reference strain).
	d A nucleotide not possessed by S. Chester strain ATCC 11997 but possessed by some of the S. Chester isolates from this study.
	e DNA sequence variant nomenclature proposed by Human Geneme Variantion Society (https://www.hgvs.org/).
	f Protein sequence variant nomenclature proposed by Human Geneme Variantion Society (https://www.hgvs.org/).
	g This isolate was analyzed by Aoki et al. (2020).
	h Not applicable.
[truncated: 65 more columns]

## Sheet: Supplementary Table 4
	Supplementary Table 4. Deposition of DNA sequence data from the S. Chester isolated in the Kanto region in DNA Data Bank of Japan.
	Isolate name	BioProject	BioSample	Run
	Isolate 3614	PRJDB10744	SAMD00256283	DRR254083
	Isolate 3615	PRJDB10744	SAMD00256284	DRR254084
	Isolate 3616	PRJDB10744	SAMD00256285	DRR254085
	Isolate 3617	PRJDB10744	SAMD00256286	DRR254086
	Isolate 3618	PRJDB10744	SAMD00256287	DRR254087
	Isolate 3619	PRJDB10744	SAMD00256288	DRR254088
	Isolate 3620	PRJDB10744	SAMD00256289	DRR254089
	Isolate 3621	PRJDB10744	SAMD00256290	DRR254090
	Isolate 3622	PRJDB10744	SAMD00256291	DRR254091
	Isolate 3623	PRJDB10744	SAMD00256292	DRR254092
	Isolate 3624	PRJDB10744	SAMD00256293	DRR254093
	Isolate 3628	PRJDB10744	SAMD00256294	DRR254094
	Isolate 3629	PRJDB10744	SAMD00256295	DRR254095
	Isolate 3630	PRJDB10744	SAMD00256296	DRR254096
	Isolate 3631	PRJDB10744	SAMD00256297	DRR254097
	Isolate 3632	PRJDB10744	SAMD00256298	DRR254098
	Isolate 3633	PRJDB10744	SAMD00256299	DRR254099
	Isolate 3634	PRJDB10744	SAMD00256300	DRR254100
	Isolate 3635	PRJDB10744	SAMD00256301	DRR254101
	Isolate 3636	PRJDB10744	SAMD00256302	DRR254102
	Isolate 3637	PRJDB10744	SAMD00256303	DRR254103
	Isolate 3638	PRJDB10744	SAMD00256304	DRR254104
	isolate 3639	PRJDB10744	SAMD00256305	DRR254105
	Isolate 3640	PRJDB10744	SAMD00256306	DRR254106
	Isolate 3641	PRJDB10744	SAMD00256307	DRR254107
	Isolate 3642	PRJDB10744	SAMD00256308	DRR254108
	Isolate 3643	PRJDB10744	SAMD00256309	DRR254109
	Isolate 3644	PRJDB10744	SAMD00256310	DRR254110
	Isolate 3645	PRJDB10744	SAMD00256311	DRR254111
	Isolate 3646	PRJDB10744	SAMD00256312	DRR254112
	Isolate 3647	PRJDB10744	SAMD00256313	DRR254113
	Isolate 3648	PRJDB10744	SAMD00256314	DRR254114
	Isolate 3649	PRJDB10744	SAMD00256315	DRR254115
	Isolate 3650	PRJDB10744	SAMD00256316	DRR254116
	Isolate 3651	PRJDB10744	SAMD00256317	DRR254117
	Isolate 3652	PRJDB10744	SAMD00256318	DRR254118
	Isolate 3653	PRJDB10744	SAMD00256319	DRR254119
	Isolate 3654	PRJDB10744	SAMD00256320	DRR254120
	Isolate 28941	PRJDB10744	SAMD00256321	DRR254121
	Isolate 29142	PRJDB10744	SAMD00256322	DRR254122
	Isolate 29143	PRJDB10744	SAMD00256323	DRR254123
	Isolate 29149	PRJDB10744	SAMD00256324	DRR254124
	Isolate 29150	PRJDB10744	SAMD00256325	DRR254125
	Isolate 29152	PRJDB10744	SAMD00256326	DRR254126
	Isolate 30236	PRJDB10744	SAMD00256327	DRR254127
	Isolate 30245	PRJDB10744	SAMD00256328	DRR254128
	Isolate 30479	PRJDB10744	SAMD00256329	DRR254129

## Sheet: Supplementary Table 5
	Supplementary Table 5. Pair-wise genetic distances between all of the S. Chester isolates used in this study a.
	Isolate name/ BioSample ID b	Country of isolation	Cluster c	Isolate 3614	Isolate 3615	Isolate 3616	Isolate 3617	Isolate 3618	Isolate 3619	Isolate 3620	Isolate 3621	Isolate 3622	Isolate 3623	Isolate 3624	Isolate 3628	Isolate 3629	Isolate 3630	Isolate 3631	Isolate 3632	Isolate 3633	Isolate 3634	Isolate 3635	Isolate 3636	Isolate 3637	Isolate 3638	isolate 3639	Isolate 3640	Isolate 3641	Isolate 3642	Isolate 3643	Isolate 3644	Isolate 3645	Isolate 3646	Isolate 3647	Isolate 3648	Isolate 3649	Isolate 3650	Isolate 3651	Isolate 3652	Isolate 3653	Isolate 3654	Isolate 28941	Isolate 29142	Isolate 29143	Isolate 29149 d	Isolate 29150	Isolate 29152	Isolate 30236	Isolate 30245
	Isolate 3614	Japan	A
	Isolate 3615	Japan	A	0.00874605
	Isolate 3616	Japan	A	0.00874605	0
	Isolate 3617	Japan	A	0.00874605	0	0
	Isolate 3618	Japan	A	0.00874605	0	0	0
	Isolate 3619	Japan	A	0.0117261	0.00290133	0.00290133	0.00290133	0.00290133
	Isolate 3620	Japan	A	0.0117261	0.00290133	0.00290133	0.00290133	0.00290133	0.00584185
	Isolate 3621	Japan	A	0.0117261	0.00290133	0.00290133	0.00290133	0.00290133	0.00584185	0.00584185
	Isolate 3622	Japan	A	0.00874605	0	0	0	0	0.00290133	0.00290133	0.00290133
	Isolate 3623	Japan	A	0.0116965	0.00290451	0.00290451	0.00290451	0.00290451	0.00580583	0.00580583	0.00580583	0.00290451
	Isolate 3624	Japan	A	0.00874605	0	0	0	0	0.00290133	0.00290133	0.00290133	0	0.00290451
	Isolate 3628	Japan	A	0.0117283	0.00290157	0.00290157	0.00290157	0.00290157	0.00584281	0.00584281	0.00584281	0.00290157	0.00580608	0.00290157
	Isolate 3629	Japan	A	0.0146501	0.00579792	0.00579792	0.00579792	0.00579792	0.00874713	0.00874713	0.00874713	0.00579792	0.00871183	0.00579792	0.00288857
	Isolate 3630	Japan	A	0.0146501	0.00579792	0.00579792	0.00579792	0.00579792	0.00874713	0.00874713	0.00874713	0.00579792	0.00871183	0.00579792	0.00288857	0
	Isolate 3631	Japan	A	0.0176094	0.0087115	0.0087115	0.0087115	0.0087115	0.0116607	0.0116607	0.0116607	0.0087115	0.0116721	0.0087115	0.00580215	0.00290456	0.00290456
	Isolate 3632	Japan	A	0.0206394	0.0116607	0.0116607	0.0116607	0.0116607	0.0146501	0.0146501	0.0146501	0.0116607	0.0146213	0.0116607	0.0087115	0.00580609	0.00580609	0.00875643
	Isolate 3633	Japan	A	0.0176107	0.00871183	0.00871183	0.00871183	0.00871183	0.011661	0.011661	0.011661	0.00871183	0.0116734	0.00871183	0.00580248	0.00290489	0.00290489	0.00585619	0.00875772
	Isolate 3634	Japan	A	0.0298285	0.0206394	0.0206394	0.0206394	0.0206394	0.0237105	0.0237105	0.0237105	0.0206394	0.0236478	0.0206394	0.0176094	0.0146786	0.0146786	0.0176753	0.0147494	0.0176781
	Isolate 3635	Japan	A	0.0299775	0.0207512	0.0207512	0.0207512	0.0207512	0.0238637	0.0238637	0.0238637	0.0207512	0.0237118	0.0207512	0.0176802	0.0147497	0.0147497	0.0177	0.0149073	0.0177013	0.00580509
	Isolate 3636	Japan	A	0.0176094	0.0087115	0.0087115	0.0087115	0.0087115	0.0116607	0.0116607	0.0116607	0.0087115	0.0116721	0.0087115	0.00580215	0.00290456	0.00290456	0.0058549	0.00290153	0.00585619	0.011728	0.0118451
	Isolate 3637	Japan	A	0.0329516	0.0237004	0.0237004	0.0237004	0.0237004	0.0268203	0.0268203	0.0268203	0.0237004	0.0266712	0.0237004	0.020622	0.0176778	0.0176778	0.0206383	0.0178333	0.0206396	0.0087107	0.00874364	0.0147638
	Isolate 3638	Japan	A	0.032983	0.0237105	0.0237105	0.0237105	0.0237105	0.026823	0.026823	0.026823	0.0237105	0.0267188	0.0237105	0.0206394	0.0177	0.0177	0.0206967	0.0178115	0.0206996	0.00875451	0.00874414	0.0147494	0.0116573
	isolate 3639	Japan	A	0.00874605	0	0	0	0	0.00290133	0.00290133	0.00290133	0	0.00290451	0	0.00290157	0.00579792	0.00579792	0.0087115	0.0116607	0.00871183	0.0206394	0.0207512	0.0087115	0.0237004	0.0237105
	Isolate 3640	Japan	A	0.00874605	0	0	0	0	0.00290133	0.00290133	0.00290133	0	0.00290451	0	0.00290157	0.00579792	0.00579792	0.0087115	0.0116607	0.00871183	0.0206394	0.0207512	0.0087115	0.0237004	0.0237105	0
	Isolate 3641	Japan	A	0.00874605	0	0	0	0	0.00290133	0.00290133	0.00290133	0	0.00290451	0	0.00290157	0.00579792	0.00579792	0.0087115	0.0116607	0.00871183	0.0206394	0.0207512	0.0087115	0.0237004	0.0237105	0	0
	Isolate 3642	Japan	A	0.00874605	0	0	0	0	0.00290133	0.00290133	0.00290133	0	0.00290451	0	0.00290157	0.00579792	0.00579792	0.0087115	0.0116607	0.00871183	0.0206394	0.0207512	0.0087115	0.0237004	0.0237105	0	0	0
	Isolate 3643	Japan	A	0.00874605	0	0	0	0	0.00290133	0.00290133	0.00290133	0	0.00290451	0	0.00290157	0.00579792	0.00579792	0.0087115	0.0116607	0.00871183	0.0206394	0.0207512	0.0087115	0.0237004	0.0237105	0	0	0	0
	Isolate 3644	Japan	A	0.00874605	0	0	0	0	0.00290133	0.00290133	0.00290133	0	0.00290451	0	0.00290157	0.00579792	0.00579792	0.0087115	0.0116607	0.00871183	0.0206394	0.0207512	0.0087115	0.0237004	0.0237105	0	0	0	0	0
	Isolate 3645	Japan	A	0.00874605	0	0	0	0	0.00290133	0.00290133	0.00290133	0	0.00290451	0	0.00290157	0.00579792	0.00579792	0.0087115	0.0116607	0.00871183	0.0206394	0.0207512	0.0087115	0.0237004	0.0237105	0	0	0	0	0	0
	Isolate 3646	Japan	A	0.0146501	0.00579792	0.00579792	0.00579792	0.00579792	0.00874713	0.00874713	0.00874713	0.00579792	0.00871183	0.00579792	0.00288857	0	0	0.00290456	0.00580609	0.00290489	0.0146786	0.0147497	0.00290456	0.0176778	0.0177	0.00579792	0.00579792	0.00579792	0.00579792	0.00579792	0.00579792	0.00579792
	Isolate 3647	Japan	A	0.0176094	0.0087115	0.0087115	0.0087115	0.0087115	0.0116607	0.0116607	0.0116607	0.0087115	0.0116721	0.0087115	0.00580215	0.00290456	0.00290456	0.0058549	0.00290153	0.00585619	0.011728	0.0118451	0	0.0147638	0.0147494	0.0087115	0.0087115	0.0087115	0.0087115	0.0087115	0.0087115	0.0087115	0.00290456
	Isolate 3648	Japan	A	0.0175857	0.0087079	0.0087079	0.0087079	0.0087079	0.0116653	0.0116653	0.0116653	0.0087079	0.0116308	0.0087079	0.00579065	0.00288857	0.00288857	0.00580215	0.0087115	0.00580248	0.0176094	0.0176802	0.00580215	0.020622	0.0206394	0.0087079	0.0087079	0.0087079	0.0087079	0.0087079	0.0087079	0.0087079	0.00288857	0.00580215
	Isolate 3649	Japan	A	0.026823	0.0176802	0.0176802	0.0176802	0.0176802	0.0207512	0.0207512	0.0207512	0.0176802	0.0206407	0.0176802	0.0146501	0.0117283	0.0117283	0.0146786	0.0118451	0.0146799	0.00290426	0.00290083	0.00882372	0.00579701	0.00580509	0.0176802	0.0176802	0.0176802	0.0176802	0.0176802	0.0176802	0.0176802	0.0117283	0.00882372	0.0146501
	Isolate 3650	Japan	A	0.0176094	0.0087115	0.0087115	0.0087115	0.0087115	0.0116607	0.0116607	0.0116607	0.0087115	0.0116721	0.0087115	0.00580215	0.00290456	0.00290456	0.0058549	0.00875643	0.00585619	0.0176753	0.0177	0.0058549	0.0206383	0.0206967	0.0087115	0.0087115	0.0087115	0.0087115	0.0087115	0.0087115	0.0087115	0.00290456	0.0058549	0.00580215	0.0146786
	Isolate 3651	Japan	A	0.0299775	0.0207512	0.0207512	0.0207512	0.0207512	0.0238637	0.0238637	0.0238637	0.0207512	0.0237118	0.0207512	0.0176802	0.0147497	0.0147497	0.0177	0.0149073	0.0177013	0.00580509	0	0.0118451	0.00874364	0.00874414	0.0207512	0.0207512	0.0207512	0.0207512	0.0207512	0.0207512	0.0207512	0.0147497	0.0118451	0.0176802	0.00290083	0.0177
	Isolate 3652	Japan	A	0.0423321	0.0328809	0.0328809	0.0328809	0.0328809	0.0360354	0.0360354	0.0360354	0.0328809	0.0359884	0.0328809	0.0297683	0.0268023	0.0268023	0.0298934	0.0268594	0.0299013	0.0177301	0.0176664	0.0237561	0.0206079	0.0207078	0.0328809	0.0328809	0.0328809	0.0328809	0.0328809	0.0328809	0.0328809	0.0268023	0.0237561	0.0297683	0.0146887	0.0298934	0.0176664
	Isolate 3653	Japan	A	0.0485952	0.0390318	0.0390318	0.0390318	0.0390318	0.042236	0.042236	0.042236	0.0390318	0.0421518	0.0390318	0.03587	0.0328809	0.0328809	0.0359841	0.0329753	0.0359923	0.0236608	0.0236321	0.0298231	0.026595	0.0266849	0.0390318	0.0390318	0.0390318	0.0390318	0.0390318	0.0390318	0.0390318	0.0328809	0.0298231	0.03587	0.0206079	0.0359841	0.0236321	0.0236542
	Isolate 3654	Japan	A	0.03618	0.026823	0.026823	0.026823	0.026823	0.0299775	0.0299775	0.0299775	0.026823	0.0298314	0.026823	0.0237105	0.0207622	0.0207622	0.0237588	0.0209149	0.0237617	0.0116936	0.0117218	0.0178115	0.0146425	0.00290062	0.026823	0.026823	0.026823	0.026823	0.026823	0.026823	0.026823	0.0207622	0.0178115	0.0237105	0.00874414	0.0237588	0.0117218	0.0237245	0.0297485
	Isolate 28941	Japan	A	0.0206407	0.011661	0.011661	0.011661	0.011661	0.0146505	0.0146505	0.0146505	0.011661	0.0146226	0.011661	0.00871183	0.00580642	0.00580642	0.00875772	0.0116988	0.00875908	0.0206996	0.0207635	0.00875772	0.0237091	0.0237617	0.011661	0.011661	0.011661	0.011661	0.011661	0.011661	0.011661	0.00580642	0.00875772	0.00871183	0.0177013	0.00875772	0.0207635	0.0330046	0.0391446	0.0268651
	Isolate 29142	Japan	A	0.0299775	0.0207512	0.0207512	0.0207512	0.0207512	0.0238637	0.0238637	0.0238637	0.0207512	0.0237118	0.0207512	0.0176802	0.0147497	0.0147497	0.0177	0.0149073	0.0177013	0.00580509	0.00583989	0.0118451	0.00874364	0.00874414	0.0207512	0.0207512	0.0207512	0.0207512	0.0207512	0.0207512	0.0207512	0.0147497	0.0118451	0.0176802	0.00290083	0.0177	0.00583989	0.0176664	0.0236321	0.0117218	0.0207635
	Isolate 29143	Japan	A	0.0299775	0.0207512	0.0207512	0.0207512	0.0207512	0.0238637	0.0238637	0.0238637	0.0207512	0.0237118	0.0207512	0.0176802	0.0147497	0.0147497	0.0177	0.0149073	0.0177013	0.00580509	0.00583989	0.0118451	0.00874364	0.00874414	0.0207512	0.0207512	0.0207512	0.0207512	0.0207512	0.0207512	0.0207512	0.0147497	0.0118451	0.0176802	0.00290083	0.0177	0.00583989	0.0176664	0.0236321	0.0117218	0.0207635	0
	Isolate 29149	Japan	A	0.0983088	0.087764	0.087764	0.087764	0.087764	0.0912969	0.0912969	0.0912969	0.087764	0.0912309	0.087764	0.0842797	0.081126	0.081126	0.0845472	0.0812091	0.0845851	0.0708997	0.0708578	0.0777368	0.073991	0.0742178	0.087764	0.087764	0.087764	0.087764	0.087764	0.087764	0.087764	0.081126	0.0777368	0.0842797	0.0675397	0.0845472	0.0708578	0.0844653	0.0910724	0.0775805	0.0880575	0.0708578	0.0708578
	Isolate 29150	Japan	A	0.0456128	0.0360603	0.0360603	0.0360603	0.0360603	0.0392647	0.0392647	0.0392647	0.0360603	0.0391678	0.0360603	0.0328993	0.029924	0.029924	0.033015	0.0300292	0.0330229	0.0207118	0.0206901	0.0268777	0.0236391	0.0237316	0.0360603	0.0360603	0.0360603	0.0360603	0.0360603	0.0360603	0.0360603	0.029924	0.0268777	0.0328993	0.0176704	0.033015	0.0206901	0.033016	0.0391168	0.0267916	0.0361744	0.0206901	0.0206901	0.0675425
	Isolate 29152	Japan	A	0.032983	0.0237105	0.0237105	0.0237105	0.0237105	0.026823	0.026823	0.026823	0.0237105	0.0267188	0.0237105	0.0206394	0.0177	0.0177	0.0206967	0.0178115	0.0206996	0.00875451	0.00874414	0.0147494	0.0116573	0.0116936	0.0237105	0.0237105	0.0237105	0.0237105	0.0237105	0.0237105	0.0237105	0.0177	0.0147494	0.0206394	0.00580509	0.0206967	0.00874414	0.0207078	0.0266849	0.0146712	0.0237617	0.00874414	0.00874414	0.0742178	0.0237316
	Isolate 30236	Japan	A	0.0295864	0.0205073	0.0205073	0.0205073	0.0205073	0.023514	0.023514	0.023514	0.0205073	0.0235347	0.0205073	0.0175416	0.0145999	0.0145999	0.0176154	0.020573	0.0176183	0.0296731	0.029691	0.0176154	0.0326752	0.0327538	0.0205073	0.0205073	0.0205073	0.0205073	0.0205073	0.0205073	0.0205073	0.0145999	0.0176154	0.0175416	0.0266103	0.0176154	0.029691	0.0421461	0.0483469	0.0358763	0.0205758	0.029691	0.029691	0.097924	0.0453368	0.0327538
	Isolate 30245	Japan	A	0.0295864	0.0205073	0.0205073	0.0205073	0.0205073	0.023514	0.023514	0.023514	0.0205073	0.0235347	0.0205073	0.0175416	0.0145999	0.0145999	0.0176154	0.020573	0.0176183	0.0296731	0.029691	0.0176154	0.0326752	0.0327538	0.0205073	0.0205073	0.0205073	0.0205073	0.0205073	0.0205073	0.0205073	0.0145999	0.0176154	0.0175416	0.0266103	0.0176154	0.029691	0.0421461	0.0483469	0.0358763	0.0205758	0.029691	0.029691	0.097924	0.0453368	0.0327538	0
	Isolate 30479	Japan	A	0.0360354	0.026716	0.026716	0.026716	0.026716	0.0298285	0.0298285	0.0298285	0.026716	0.0297733	0.026716	0.0236449	0.0206967	0.0206967	0.0237402	0.020761	0.0237453	0.0117496	0.0116936	0.0176988	0.0146169	0.0146887	0.026716	0.026716	0.026716	0.026716	0.026716	0.026716	0.026716	0.0206967	0.0176988	0.0236449	0.00875451	0.0237402	0.0116936	0.0237962	0.0297854	0.0176664	0.0268074	0.0116936	0.0116936	0.0776323	0.0268199	0.0146887	0.0358644	0.0358644
	201110105 d	France	B	0.225515	0.21211	0.21211	0.21211	0.21211	0.216676	0.216676	0.216676	0.21211	0.216458	0.21211	0.207617	0.203987	0.203987	0.208176	0.212647	0.208331	0.226075	0.226503	0.208176	0.230182	0.230769	0.21211	0.21211	0.21211	0.21211	0.21211	0.21211	0.21211	0.203987	0.208176	0.207617	0.221809	0.208176	0.226503	0.244314	0.252957	0.235542	0.212802	0.226503	0.226503	0.326889	0.249986	0.230769	0.224488	0.224488
	201307603	France	B	0.183944	0.171257	0.171257	0.171257	0.171257	0.175496	0.175496	0.175496	0.171257	0.175597	0.171257	0.167083	0.163673	0.163673	0.167809	0.171965	0.168011	0.184684	0.184823	0.167809	0.188365	0.189037	0.171257	0.171257	0.171257	0.171257	0.171257	0.171257	0.171257	0.163673	0.167809	0.167083	0.180471	0.167809	0.184823	0.202124	0.210271	0.193458	0.172167	0.184823	0.184823	0.280596	0.207295	0.189037	0.183309	0.183309
	201400307	France	B	0.171628	0.159144	0.159144	0.159144	0.159144	0.163464	0.163464	0.163464	0.159144	0.163018	0.159144	0.154891	0.151475	0.151475	0.155245	0.159479	0.155344	0.171982	0.172582	0.155245	0.175991	0.176419	0.159144	0.159144	0.159144	0.159144	0.159144	0.159144	0.159144	0.151475	0.155245	0.154891	0.168146	0.155245	0.172582	0.188807	0.196884	0.180926	0.159578	0.172582	0.172582	0.264838	0.194121	0.176419	0.17039	0.17039
	201402302	France	B	0.208152	0.19479	0.19479	0.19479	0.19479	0.199468	0.199468	0.199468	0.19479	0.198825	0.19479	0.19019	0.186611	0.186611	0.190528	0.195106	0.19064	0.208479	0.209306	0.190528	0.212822	0.213292	0.19479	0.19479	0.19479	0.19479	0.19479	0.19479	0.19479	0.186611	0.190528	0.19019	0.204492	0.190528	0.209306	0.226375	0.234964	0.218189	0.195217	0.209306	0.209306	0.307904	0.232395	0.213292	0.206553	0.206553
	201403585	France	B	0.193221	0.18045	0.18045	0.18045	0.18045	0.18484	0.18484	0.18484	0.18045	0.184471	0.18045	0.176128	0.172618	0.172618	0.176528	0.180829	0.176633	0.193618	0.194151	0.176528	0.197669	0.19813	0.18045	0.18045	0.18045	0.18045	0.18045	0.18045	0.18045	0.172618	0.176528	0.176128	0.189639	0.176528	0.194151	0.210887	0.219159	0.202716	0.180934	0.194151	0.194151	0.288938	0.216286	0.19813	0.192089	0.192089
	201405749	France	B	0.17779	0.165293	0.165293	0.165293	0.165293	0.169604	0.169604	0.169604	0.165293	0.169193	0.165293	0.161049	0.157596	0.157596	0.161394	0.165619	0.16149	0.178135	0.178699	0.161394	0.182153	0.182565	0.165293	0.165293	0.165293	0.165293	0.165293	0.165293	0.165293	0.157596	0.161394	0.161049	0.174269	0.161394	0.178699	0.195006	0.203122	0.187065	0.165715	0.178699	0.178699	0.271311	0.200281	0.182565	0.17663	0.17663
	201407144	France	B	0.191496	0.178526	0.178526	0.178526	0.178526	0.183137	0.183137	0.183137	0.178526	0.182256	0.178526	0.173991	0.170447	0.170447	0.174107	0.17862	0.174169	0.191596	0.192617	0.174107	0.196054	0.196341	0.178526	0.178526	0.178526	0.178526	0.178526	0.178526	0.178526	0.170447	0.174107	0.173991	0.187873	0.174107	0.192617	0.208806	0.217227	0.201166	0.178682	0.192617	0.192617	0.287388	0.214668	0.196341	0.189677	0.189677
	201407446	France	B	0.189639	0.176919	0.176919	0.176919	0.176919	0.181289	0.181289	0.181289	0.176919	0.180934	0.176919	0.172618	0.169126	0.169126	0.173028	0.17731	0.173135	0.190049	0.190569	0.173028	0.19407	0.194539	0.176919	0.176919	0.176919	0.176919	0.176919	0.176919	0.176919	0.169126	0.173028	0.172618	0.186078	0.173028	0.190569	0.207257	0.215489	0.199102	0.177417	0.190569	0.190569	0.284974	0.212626	0.194539	0.188523	0.188523
	201408310	France	B	0.181616	0.169075	0.169075	0.169075	0.169075	0.173404	0.173404	0.173404	0.169075	0.172983	0.169075	0.164812	0.161345	0.161345	0.165151	0.169395	0.165247	0.181956	0.182527	0.165151	0.185996	0.186402	0.169075	0.169075	0.169075	0.169075	0.169075	0.169075	0.169075	0.161345	0.165151	0.164812	0.178081	0.165151	0.182527	0.198879	0.207027	0.190918	0.169491	0.182527	0.182527	0.275351	0.204141	0.186402	0.180438	0.180438
	201408355	France	B	0.178072	0.165578	0.165578	0.165578	0.165578	0.169893	0.169893	0.169893	0.165578	0.169467	0.165578	0.161329	0.157879	0.157879	0.161667	0.165897	0.161762	0.178411	0.178987	0.161667	0.182438	0.182843	0.165578	0.165578	0.165578	0.165578	0.165578	0.165578	0.165578	0.157879	0.161667	0.161329	0.174555	0.161667	0.178987	0.195265	0.203379	0.187344	0.165992	0.178987	0.178987	0.271377	0.200506	0.182843	0.176884	0.176884
	201408464	France	B	0.199935	0.186748	0.186748	0.186748	0.186748	0.191463	0.191463	0.191463	0.186748	0.190485	0.186748	0.182113	0.178526	0.178526	0.182195	0.186806	0.182256	0.199997	0.201117	0.182195	0.204574	0.204848	0.186748	0.186748	0.186748	0.186748	0.186748	0.186748	0.186748	0.178526	0.182195	0.182113	0.196265	0.182195	0.201117	0.217441	0.225997	0.209785	0.186867	0.201117	0.201117	0.297304	0.223491	0.204848	0.197965	0.197965
	201408586	France	B	0.203207	0.190026	0.190026	0.190026	0.190026	0.194699	0.194699	0.194699	0.190026	0.193857	0.190026	0.185431	0.181842	0.181842	0.185591	0.190164	0.185666	0.203353	0.204345	0.185591	0.207834	0.20816	0.190026	0.190026	0.190026	0.190026	0.190026	0.190026	0.190026	0.181842	0.185591	0.185431	0.199539	0.185591	0.204345	0.22088	0.229424	0.213049	0.190238	0.204345	0.204345	0.300891	0.226822	0.20816	0.201412	0.201412
	201408786	France	B	0.208245	0.194877	0.194877	0.194877	0.194877	0.199642	0.199642	0.199642	0.194877	0.198708	0.194877	0.190192	0.18658	0.18658	0.190329	0.19499	0.190403	0.208363	0.209451	0.190329	0.212939	0.213266	0.194877	0.194877	0.194877	0.194877	0.194877	0.194877	0.194877	0.18658	0.190329	0.190192	0.204549	0.190329	0.209451	0.226085	0.23473	0.218254	0.195064	0.209451	0.209451	0.307176	0.232222	0.213266	0.206299	0.206299
	109855-H15154112401-1	United Kingdom	B	0.205285	0.191876	0.191876	0.191876	0.191876	0.196673	0.196673	0.196673	0.191876	0.195678	0.191876	0.18716	0.183559	0.183559	0.187282	0.191974	0.187354	0.205386	0.206538	0.187282	0.209994	0.210325	0.191876	0.191876	0.191876	0.191876	0.191876	0.191876	0.191876	0.183559	0.187282	0.18716	0.201599	0.187282	0.206538	0.223123	0.231772	0.215351	0.192045	0.206538	0.206538	0.30442	0.229387	0.210325	0.203245	0.203245
	126187-H15262049701-2	United Kingdom	B	0.203568	0.190347	0.190347	0.190347	0.190347	0.195016	0.195016	0.195016	0.190347	0.194235	0.190347	0.185755	0.182176	0.182176	0.185973	0.190541	0.186058	0.203772	0.204712	0.185973	0.208202	0.208575	0.190347	0.190347	0.190347	0.190347	0.190347	0.190347	0.190347	0.182176	0.185973	0.185755	0.199909	0.185973	0.204712	0.22139	0.229935	0.21346	0.190626	0.204712	0.204712	0.301741	0.227348	0.208575	0.201833	0.201833
	127409-H15268031305-1	United Kingdom	B	0.208292	0.194915	0.194915	0.194915	0.194915	0.199688	0.199688	0.199688	0.194915	0.198735	0.194915	0.190222	0.186607	0.186607	0.190347	0.195016	0.19042	0.208397	0.209505	0.190347	0.212992	0.213309	0.194915	0.194915	0.194915	0.194915	0.194915	0.194915	0.194915	0.186607	0.190347	0.190222	0.204592	0.190347	0.209505	0.226117	0.234771	0.218308	0.195088	0.209505	0.209505	0.307223	0.232265	0.213309	0.206318	0.206318
	130488-H15280049501-1	United Kingdom	B	0.192967	0.179877	0.179877	0.179877	0.179877	0.18448	0.18448	0.18448	0.179877	0.183784	0.179877	0.175348	0.171832	0.171832	0.175633	0.180141	0.175735	0.193246	0.194109	0.175633	0.197554	0.197979	0.179877	0.179877	0.179877	0.179877	0.179877	0.179877	0.179877	0.171832	0.175633	0.175348	0.189376	0.175633	0.194109	0.21074	0.219166	0.20279	0.180242	0.194109	0.194109	0.290387	0.216625	0.197979	0.191321	0.191321
	133985-H15294048001-2	United Kingdom	B	0.204335	0.190998	0.190998	0.190998	0.190998	0.195753	0.195753	0.195753	0.190998	0.194814	0.190998	0.186324	0.182725	0.182725	0.186461	0.191111	0.186533	0.204453	0.205548	0.186461	0.209015	0.209349	0.190998	0.190998	0.190998	0.190998	0.190998	0.190998	0.190998	0.182725	0.186461	0.186324	0.200653	0.186461	0.205548	0.222131	0.230746	0.214331	0.191184	0.205548	0.205548	0.303146	0.228324	0.209349	0.202391	0.202391
	137124-H15306024405-2	United Kingdom	B	0.198834	0.185746	0.185746	0.185746	0.185746	0.190406	0.190406	0.190406	0.185746	0.189497	0.185746	0.181165	0.17758	0.17758	0.181262	0.18582	0.181323	0.198913	0.199964	0.181262	0.203436	0.203709	0.185746	0.185746	0.185746	0.185746	0.185746	0.185746	0.185746	0.17758	0.181262	0.181165	0.195169	0.181262	0.199964	0.21627	0.224782	0.208587	0.185881	0.199964	0.199964	0.295674	0.222205	0.203709	0.19698	0.19698
	140190-H15312050101-2	United Kingdom	B	0.21403	0.200382	0.200382	0.200382	0.200382	0.205317	0.205317	0.205317	0.200382	0.204132	0.200382	0.195532	0.191872	0.191872	0.195553	0.200376	0.195614	0.214023	0.215363	0.195553	0.218834	0.219107	0.200382	0.200382	0.200382	0.200382	0.200382	0.200382	0.200382	0.191872	0.195553	0.195532	0.210279	0.195553	0.215363	0.231967	0.240784	0.224284	0.200438	0.215363	0.215363	0.314629	0.238484	0.219107	0.211722	0.211722
	140622-H15314032701-2	United Kingdom	B	0.217634	0.20398	0.20398	0.20398	0.20398	0.208806	0.208806	0.208806	0.20398	0.208006	0.20398	0.199236	0.195611	0.195611	0.199522	0.204241	0.19963	0.217903	0.218889	0.199522	0.222414	0.222869	0.20398	0.20398	0.20398	0.20398	0.20398	0.20398	0.20398	0.195611	0.199522	0.199236	0.213923	0.199522	0.218889	0.236096	0.244854	0.227923	0.20435	0.218889	0.218889	0.31921	0.242381	0.222869	0.215783	0.215783
	143554-H15330054401-1	United Kingdom	B	0.207408	0.194095	0.194095	0.194095	0.194095	0.198834	0.198834	0.198834	0.194095	0.197918	0.194095	0.189436	0.18582	0.18582	0.189564	0.194199	0.189636	0.207517	0.208587	0.189564	0.212084	0.212396	0.194095	0.194095	0.194095	0.194095	0.194095	0.194095	0.194095	0.18582	0.189564	0.189436	0.203709	0.189564	0.208587	0.225176	0.233805	0.21736	0.194271	0.208587	0.208587	0.306016	0.231265	0.212396	0.205503	0.205503
	151062-H15348053501-2	United Kingdom	B	0.221622	0.2079	0.2079	0.2079	0.2079	0.212725	0.212725	0.212725	0.2079	0.212007	0.2079	0.203156	0.199522	0.199522	0.203502	0.208221	0.203624	0.221953	0.222869	0.203502	0.226421	0.226919	0.2079	0.2079	0.2079	0.2079	0.2079	0.2079	0.2079	0.199522	0.203502	0.203156	0.217903	0.203502	0.222869	0.240292	0.249081	0.231973	0.208343	0.222869	0.222869	0.324001	0.246577	0.226919	0.219862	0.219862
	155621-H15366043201-2	United Kingdom	B	0.195227	0.182195	0.182195	0.182195	0.182195	0.186806	0.186806	0.186806	0.182195	0.185997	0.182195	0.17766	0.174107	0.174107	0.17783	0.182343	0.177902	0.195384	0.196341	0.17783	0.199799	0.200128	0.182195	0.182195	0.182195	0.182195	0.182195	0.182195	0.182195	0.174107	0.17783	0.17766	0.191596	0.17783	0.196341	0.212725	0.221172	0.204953	0.182415	0.196341	0.196341	0.291828	0.218588	0.200128	0.19349	0.19349
	171151-H15410037901-2	United Kingdom	B	0.195016	0.182015	0.182015	0.182015	0.182015	0.186607	0.186607	0.186607	0.182015	0.185828	0.182015	0.177499	0.17395	0.17395	0.177682	0.182176	0.177755	0.195186	0.196112	0.177682	0.199576	0.199909	0.182015	0.182015	0.182015	0.182015	0.182015	0.182015	0.182015	0.17395	0.177682	0.177499	0.19139	0.177682	0.196112	0.212505	0.220934	0.204712	0.18225	0.196112	0.196112	0.291438	0.218317	0.199909	0.193324	0.193324
	172424-H15412057601-1	United Kingdom	B	0.22256	0.20872	0.20872	0.20872	0.20872	0.213689	0.213689	0.213689	0.20872	0.212615	0.20872	0.203837	0.20016	0.20016	0.203965	0.208822	0.204048	0.222662	0.223909	0.203965	0.227416	0.22778	0.20872	0.20872	0.20872	0.20872	0.20872	0.20872	0.20872	0.20016	0.203965	0.203837	0.218791	0.203965	0.223909	0.240937	0.249832	0.232991	0.208905	0.223909	0.223909	0.324934	0.247514	0.22778	0.22035	0.22035
	172493-H15412055501-1	United Kingdom	B	0.210919	0.197576	0.197576	0.197576	0.197576	0.202319	0.202319	0.202319	0.197576	0.201424	0.197576	0.192913	0.18928	0.18928	0.193047	0.197685	0.193121	0.211034	0.212084	0.193047	0.215604	0.215916	0.197576	0.197576	0.197576	0.197576	0.197576	0.197576	0.197576	0.18928	0.193047	0.192913	0.207202	0.193047	0.212084	0.228749	0.237407	0.220884	0.19776	0.212084	0.212084	0.309852	0.23482	0.215916	0.209045	0.209045
	173532-H15414036401-1	United Kingdom	B	0.22253	0.208689	0.208689	0.208689	0.208689	0.213687	0.213687	0.213687	0.208689	0.212516	0.208689	0.203779	0.200088	0.200088	0.203837	0.20872	0.203908	0.22256	0.223895	0.203837	0.227395	0.227708	0.208689	0.208689	0.208689	0.208689	0.208689	0.208689	0.208689	0.200088	0.203837	0.203779	0.218747	0.203837	0.223895	0.240776	0.249694	0.23295	0.208792	0.223895	0.223895	0.324672	0.247398	0.227708	0.220208	0.220208
	174650-H15398019801-1	United Kingdom	B	0.203965	0.190691	0.190691	0.190691	0.190691	0.195386	0.195386	0.195386	0.190691	0.194579	0.190691	0.186075	0.182493	0.182493	0.186289	0.190883	0.186374	0.204165	0.205133	0.186289	0.208615	0.208996	0.190691	0.190691	0.190691	0.190691	0.190691	0.190691	0.190691	0.182493	0.186289	0.186075	0.200302	0.186289	0.205133	0.22184	0.230405	0.21391	0.190967	0.205133	0.205133	0.30255	0.227887	0.208996	0.20219	0.20219
	178660-H15432074905-2	United Kingdom	B	0.196265	0.183137	0.183137	0.183137	0.183137	0.187827	0.187827	0.187827	0.183137	0.186867	0.183137	0.178526	0.17496	0.17496	0.17862	0.183208	0.178682	0.196341	0.197443	0.17862	0.200883	0.201166	0.183137	0.183137	0.183137	0.183137	0.183137	0.183137	0.183137	0.17496	0.17862	0.178526	0.192617	0.17862	0.197443	0.213715	0.222225	0.206075	0.18327	0.197443	0.197443	0.293184	0.219727	0.201166	0.194318	0.194318
	31624-H14292055701-1	United Kingdom	B	0.191496	0.178526	0.178526	0.178526	0.178526	0.183137	0.183137	0.183137	0.178526	0.182256	0.178526	0.173991	0.170447	0.170447	0.174107	0.17862	0.174169	0.191596	0.192617	0.174107	0.196054	0.196341	0.178526	0.178526	0.178526	0.178526	0.178526	0.178526	0.178526	0.170447	0.174107	0.173991	0.187873	0.174107	0.192617	0.208806	0.217227	0.201166	0.178682	0.192617	0.192617	0.287388	0.214668	0.196341	0.189677	0.189677
	38752-H14334050101-2	United Kingdom	B	0.196673	0.183491	0.183491	0.183491	0.183491	0.188207	0.188207	0.188207	0.183491	0.187221	0.183491	0.178855	0.175285	0.175285	0.178946	0.183559	0.179007	0.196745	0.197876	0.178946	0.201308	0.201599	0.183491	0.183491	0.183491	0.183491	0.183491	0.183491	0.183491	0.175285	0.178946	0.178855	0.193022	0.178946	0.197876	0.214177	0.222709	0.206538	0.183621	0.197876	0.197876	0.294019	0.220282	0.201599	0.194685	0.194685
	38755-H14334050401-2	United Kingdom	B	0.160645	0.148368	0.148368	0.148368	0.148368	0.152578	0.152578	0.152578	0.148368	0.152266	0.148368	0.144221	0.140866	0.140866	0.144649	0.148778	0.14476	0.161077	0.161551	0.144649	0.16493	0.165401	0.148368	0.148368	0.148368	0.148368	0.148368	0.148368	0.148368	0.140866	0.144649	0.144221	0.157228	0.144649	0.161551	0.177697	0.185626	0.169793	0.148888	0.161551	0.161551	0.252515	0.182826	0.165401	0.159577	0.159577
	39470-H14338043701-2	United Kingdom	B	0.195247	0.182217	0.182217	0.182217	0.182217	0.186814	0.186814	0.186814	0.182217	0.186055	0.182217	0.177695	0.174148	0.174148	0.1779	0.182399	0.17798	0.195441	0.19635	0.1779	0.199814	0.200168	0.182217	0.182217	0.182217	0.182217	0.182217	0.182217	0.182217	0.174148	0.1779	0.177695	0.191623	0.1779	0.19635	0.212816	0.221253	0.204976	0.18248	0.19635	0.19635	0.292051	0.21866	0.200168	0.193573	0.193573
	44694-H14370063905-2	United Kingdom	B	0.200067	0.186867	0.186867	0.186867	0.186867	0.191556	0.191556	0.191556	0.186867	0.190683	0.186867	0.182256	0.178682	0.178682	0.182415	0.187003	0.182491	0.20021	0.201238	0.182415	0.204703	0.205036	0.186867	0.186867	0.186867	0.186867	0.186867	0.186867	0.186867	0.178682	0.182415	0.182256	0.196412	0.182415	0.201238	0.21774	0.226281	0.209945	0.187079	0.201238	0.201238	0.297851	0.223752	0.205036	0.198213	0.198213
	57659-H14402071801-2	United Kingdom	B	0.186184	0.173526	0.173526	0.173526	0.173526	0.177798	0.177798	0.177798	0.173526	0.177736	0.173526	0.16932	0.165871	0.165871	0.16991	0.174098	0.170078	0.186785	0.187059	0.16991	0.190598	0.191173	0.173526	0.173526	0.173526	0.173526	0.173526	0.173526	0.173526	0.165871	0.16991	0.16932	0.182671	0.16991	0.187059	0.204092	0.212268	0.195631	0.174265	0.187059	0.187059	0.282145	0.209279	0.191173	0.185388	0.185388
	58540-H14362074401-1	United Kingdom	B	0.18495	0.172348	0.172348	0.172348	0.172348	0.176704	0.176704	0.176704	0.172348	0.176256	0.172348	0.168062	0.164569	0.164569	0.168381	0.172648	0.168471	0.185268	0.185865	0.168381	0.189347	0.189744	0.172348	0.172348	0.172348	0.172348	0.172348	0.172348	0.172348	0.164569	0.168381	0.168062	0.181388	0.168381	0.185865	0.202262	0.210455	0.194294	0.172738	0.185865	0.185865	0.279247	0.20762	0.189744	0.183756	0.183756
	58572-H14414056901-1	United Kingdom	B	0.201696	0.188683	0.188683	0.188683	0.188683	0.193189	0.193189	0.193189	0.188683	0.192712	0.188683	0.184251	0.180698	0.180698	0.184617	0.189028	0.18472	0.202056	0.202701	0.184617	0.206233	0.206688	0.188683	0.188683	0.188683	0.188683	0.188683	0.188683	0.188683	0.180698	0.184617	0.184251	0.198069	0.184617	0.202701	0.219586	0.227999	0.211398	0.189131	0.202701	0.202701	0.299071	0.225218	0.206688	0.200395	0.200395
	58573-H14414057001-1	United Kingdom	B	0.201696	0.188683	0.188683	0.188683	0.188683	0.193189	0.193189	0.193189	0.188683	0.192712	0.188683	0.184251	0.180698	0.180698	0.184617	0.189028	0.18472	0.202056	0.202701	0.184617	0.206233	0.206688	0.188683	0.188683	0.188683	0.188683	0.188683	0.188683	0.188683	0.180698	0.184617	0.184251	0.198069	0.184617	0.202701	0.219586	0.227999	0.211398	0.189131	0.202701	0.202701	0.299071	0.225218	0.206688	0.200395	0.200395
	59991-H14402066601-2	United Kingdom	B	0.185019	0.172455	0.172455	0.172455	0.172455	0.17678	0.17678	0.17678	0.172455	0.176401	0.172455	0.168196	0.164714	0.164714	0.168551	0.172792	0.168655	0.185377	0.185911	0.168551	0.189407	0.189818	0.172455	0.172455	0.172455	0.172455	0.172455	0.172455	0.172455	0.164714	0.168551	0.168196	0.18147	0.168551	0.185911	0.202361	0.210534	0.19433	0.172895	0.185911	0.185911	0.279112	0.207588	0.189818	0.183895	0.183895
	60056-H14424061601-2	United Kingdom	B	0.185199	0.172618	0.172618	0.172618	0.172618	0.176919	0.176919	0.176919	0.172618	0.176633	0.172618	0.168383	0.164911	0.164911	0.168813	0.173028	0.16892	0.18563	0.186078	0.168813	0.189576	0.190049	0.172618	0.172618	0.172618	0.172618	0.172618	0.172618	0.172618	0.164911	0.168813	0.168383	0.18166	0.168813	0.186078	0.202694	0.210847	0.194539	0.173135	0.186078	0.186078	0.279659	0.207939	0.190049	0.184198	0.184198
	69188-H14464056701-2	United Kingdom	B	0.167029	0.154682	0.154682	0.154682	0.154682	0.158969	0.158969	0.158969	0.154682	0.158464	0.154682	0.150462	0.14705	0.14705	0.150747	0.154948	0.150826	0.167312	0.167955	0.150747	0.171346	0.171716	0.154682	0.154682	0.154682	0.154682	0.154682	0.154682	0.154682	0.14705	0.150747	0.150462	0.163551	0.150747	0.167955	0.183913	0.191933	0.176192	0.155028	0.167955	0.167955	0.258988	0.18917	0.171716	0.165759	0.165759
	69737-H14474072201-2	United Kingdom	B	0.198069	0.18511	0.18511	0.18511	0.18511	0.189593	0.189593	0.189593	0.18511	0.189131	0.18511	0.180698	0.177166	0.177166	0.181076	0.185466	0.181181	0.198441	0.199071	0.181076	0.202587	0.20305	0.18511	0.18511	0.18511	0.18511	0.18511	0.18511	0.18511	0.177166	0.181076	0.180698	0.194462	0.181076	0.199071	0.215907	0.224279	0.207736	0.185571	0.199071	0.199071	0.295038	0.221507	0.20305	0.196784	0.196784
	73645-H14506071801-1	United Kingdom	B	0.203744	0.190485	0.190485	0.190485	0.190485	0.195199	0.195199	0.195199	0.190485	0.194308	0.190485	0.18585	0.182256	0.182256	0.185997	0.190608	0.186072	0.203873	0.204919	0.185997	0.2084	0.208725	0.190485	0.190485	0.190485	0.190485	0.190485	0.190485	0.190485	0.182256	0.185997	0.18585	0.200067	0.185997	0.204919	0.221473	0.230058	0.213661	0.190683	0.204919	0.204919	0.301974	0.227523	0.208725	0.201867	0.201867
	78634-H14524053901-1	United Kingdom	B	0.193101	0.180352	0.180352	0.180352	0.180352	0.184726	0.184726	0.184726	0.180352	0.184387	0.180352	0.176046	0.172538	0.172538	0.176459	0.180745	0.176567	0.193514	0.194017	0.176459	0.19754	0.198008	0.180352	0.180352	0.180352	0.180352	0.180352	0.180352	0.180352	0.172538	0.176459	0.176046	0.189523	0.176459	0.194017	0.210773	0.219032	0.202575	0.180853	0.194017	0.194017	0.288733	0.216132	0.198008	0.192012	0.192012
	78669-H14522085601-2	United Kingdom	B	0.208553	0.19514	0.19514	0.19514	0.19514	0.199935	0.199935	0.199935	0.19514	0.198949	0.19514	0.190425	0.186806	0.186806	0.190538	0.195227	0.190608	0.208644	0.209785	0.190538	0.213267	0.21358	0.19514	0.19514	0.19514	0.19514	0.19514	0.19514	0.19514	0.186806	0.190538	0.190425	0.204848	0.190538	0.209785	0.226392	0.235066	0.218604	0.195298	0.209785	0.209785	0.307707	0.232598	0.21358	0.206531	0.206531
	80335-H15032071301-1	United Kingdom	B	0.207642	0.194308	0.194308	0.194308	0.194308	0.199022	0.199022	0.199022	0.194308	0.198223	0.194308	0.189673	0.186072	0.186072	0.189889	0.1945	0.18998	0.207843	0.208811	0.189889	0.212319	0.212695	0.194308	0.194308	0.194308	0.194308	0.194308	0.194308	0.194308	0.186072	0.189889	0.189673	0.203959	0.189889	0.208811	0.225606	0.234223	0.217631	0.194591	0.208811	0.208811	0.306787	0.231656	0.212695	0.205863	0.205863
	9158-H14194068801-1	United Kingdom	B	0.221396	0.208011	0.208011	0.208011	0.208011	0.212642	0.212642	0.212642	0.208011	0.212174	0.208011	0.203457	0.199817	0.199817	0.203854	0.208386	0.203973	0.221786	0.222442	0.203854	0.226065	0.22655	0.208011	0.208011	0.208011	0.208011	0.208011	0.208011	0.208011	0.199817	0.203854	0.203457	0.217678	0.203854	0.222442	0.239838	0.248488	0.231396	0.208505	0.222442	0.222442	0.321893	0.245666	0.22655	0.220068	0.220068
	H132720100-1	United Kingdom	B	0.165808	0.153636	0.153636	0.153636	0.153636	0.157802	0.157802	0.157802	0.153636	0.157502	0.153636	0.149533	0.146136	0.146136	0.149904	0.15399	0.149995	0.166184	0.166625	0.149904	0.170047	0.170461	0.153636	0.153636	0.153636	0.153636	0.153636	0.153636	0.153636	0.146136	0.149904	0.149533	0.162349	0.149904	0.166625	0.18268	0.1906	0.174803	0.154081	0.166625	0.166625	0.256933	0.187666	0.170461	0.164838	0.164838
	S14BD03368	Belgium	B	0.195227	0.182195	0.182195	0.182195	0.182195	0.186806	0.186806	0.186806	0.182195	0.185997	0.182195	0.17766	0.174107	0.174107	0.17783	0.182343	0.177902	0.195384	0.196341	0.17783	0.199799	0.200128	0.182195	0.182195	0.182195	0.182195	0.182195	0.182195	0.182195	0.174107	0.17783	0.17766	0.191596	0.17783	0.196341	0.212725	0.221172	0.204953	0.182415	0.196341	0.196341	0.291828	0.218588	0.200128	0.19349	0.19349
	S14BD03576	Belgium	B	0.178072	0.165578	0.165578	0.165578	0.165578	0.169893	0.169893	0.169893	0.165578	0.169467	0.165578	0.161329	0.157879	0.157879	0.161667	0.165897	0.161762	0.178411	0.178987	0.161667	0.182438	0.182843	0.165578	0.165578	0.165578	0.165578	0.165578	0.165578	0.165578	0.157879	0.161667	0.161329	0.174555	0.161667	0.178987	0.195265	0.203379	0.187344	0.165992	0.178987	0.178987	0.271377	0.200506	0.182843	0.176884	0.176884
	S14BD03648	Belgium	B	0.199688	0.186537	0.186537	0.186537	0.186537	0.19123	0.19123	0.19123	0.186537	0.190284	0.186537	0.181922	0.178338	0.178338	0.182015	0.186607	0.182078	0.199763	0.200852	0.182015	0.204314	0.204592	0.186537	0.186537	0.186537	0.186537	0.186537	0.186537	0.186537	0.178338	0.182015	0.181922	0.196023	0.182015	0.200852	0.21718	0.225717	0.209505	0.186669	0.200852	0.200852	0.296844	0.223175	0.204592	0.197764	0.197764
	S14BD03679	Belgium	B	0.199763	0.186607	0.186607	0.186607	0.186607	0.191276	0.191276	0.191276	0.186607	0.19042	0.186607	0.182015	0.178444	0.178444	0.182176	0.186745	0.18225	0.199909	0.200915	0.182176	0.204382	0.204712	0.186607	0.186607	0.186607	0.186607	0.186607	0.186607	0.186607	0.178444	0.182176	0.182015	0.196112	0.182176	0.200915	0.21739	0.225908	0.209597	0.186818	0.200915	0.200915	0.297195	0.223348	0.204712	0.197944	0.197944
	S14BD03750	Belgium	B	0.185019	0.172455	0.172455	0.172455	0.172455	0.17678	0.17678	0.17678	0.172455	0.176401	0.172455	0.168196	0.164714	0.164714	0.168551	0.172792	0.168655	0.185377	0.185911	0.168551	0.189407	0.189818	0.172455	0.172455	0.172455	0.172455	0.172455	0.172455	0.172455	0.164714	0.168551	0.168196	0.18147	0.168551	0.185911	0.202361	0.210534	0.19433	0.172895	0.185911	0.185911	0.279112	0.207588	0.189818	0.183895	0.183895
	S14BD04095	Belgium	B	0.17964	0.166944	0.166944	0.166944	0.166944	0.171395	0.171395	0.171395	0.166944	0.170744	0.166944	0.162563	0.159095	0.159095	0.162808	0.167169	0.162888	0.179879	0.180675	0.162808	0.184088	0.184454	0.166944	0.166944	0.166944	0.166944	0.166944	0.166944	0.166944	0.159095	0.162808	0.162563	0.1761	0.162808	0.180675	0.196863	0.205085	0.189104	0.167249	0.180675	0.180675	0.273969	0.202435	0.184454	0.17813	0.17813
	S14FP02728	Belgium	B	0.17894	0.166342	0.166342	0.166342	0.166342	0.170845	0.170845	0.170845	0.166342	0.1699	0.166342	0.161912	0.158404	0.158404	0.161914	0.166323	0.161954	0.17893	0.179987	0.161914	0.183388	0.183558	0.166342	0.166342	0.166342	0.166342	0.166342	0.166342	0.166342	0.158404	0.161914	0.161912	0.175358	0.161914	0.179987	0.195597	0.203853	0.188264	0.166363	0.179987	0.179987	0.27173	0.201208	0.183558	0.177119	0.177119
	201411203	Morocco	B	0.166926	0.154621	0.154621	0.154621	0.154621	0.15886	0.15886	0.15886	0.154621	0.158473	0.154621	0.150447	0.147048	0.147048	0.150801	0.154957	0.150894	0.167283	0.167816	0.150801	0.171222	0.171636	0.154621	0.154621	0.154621	0.154621	0.154621	0.154621	0.154621	0.147048	0.150801	0.150447	0.163463	0.150801	0.167816	0.1839	0.191885	0.176057	0.15505	0.167816	0.167816	0.258829	0.189039	0.171636	0.1658	0.1658
	201411204	Morocco	B	0.166926	0.154621	0.154621	0.154621	0.154621	0.15886	0.15886	0.15886	0.154621	0.158473	0.154621	0.150447	0.147048	0.147048	0.150801	0.154957	0.150894	0.167283	0.167816	0.150801	0.171222	0.171636	0.154621	0.154621	0.154621	0.154621	0.154621	0.154621	0.154621	0.147048	0.150801	0.150447	0.163463	0.150801	0.167816	0.1839	0.191885	0.176057	0.15505	0.167816	0.167816	0.258829	0.189039	0.171636	0.1658	0.1658
	a The pair-wise genetic distance between all 105 S. Chester isolates included in the cluster analysis is shown under the diagonal.
	b Where an isolate's name is unknown, the BioSample ID of the isolate is shown instead.
	c Each cluster is defined by the cluster analysis.
	d The genetic distance between isolate 29149 and 201110105 is the maximum pair-wise genetic distance between S. Chester isolates in clusters A and B.
[truncated: 59 more columns]
